# Supplementary material for: The Evolutionary History of the Rediscovered Austrian Population of the Giant Centipede Scolopendra cingulata Latreille 1829 (Chilopoda, Scolopendromorpha)
Source: PLoS One. 2014 Sep 24;9(9):e108650. doi: 10.1371/journal.pone.0108650 (PMC4177219; doi:10.1371/journal.pone.0108650)
Supplement: Table S1 — Uncorrected p-distances of 16S alignment. Computed with Mega5 [42]. (XLS) [file pone.0108650.s001.xls]

## Sheet: MatrixOutput
		1	2	3	4	5	6	7	8	9	10	11	12	13	14	15	16	17	18	19	20	21	22	23	24	25	26	27
1	*cretica
2	*canidens-1	0.101604
3	oraniensis	0.208556	0.227273
4	*Greece_Nisyros	0.229947	0.221925	0.203209
5	*Greece_Paros	0.224599	0.216578	0.195187	0.026738
6	*Greece_Koufonisi	0.224599	0.216578	0.195187	0.026738	0
7	*Greece_Anafi	0.224599	0.21123	0.213904	0.040107	0.026738	0.026738
8	*Greece_Amorgos	0.224599	0.216578	0.21123	0.0427807	0.0294118	0.0294118	0.00802139
9	Turkey_Troy	0.219251	0.224599	0.203209	0.0320856	0.0213904	0.0213904	0.040107	0.0427807
10	Greece_PortLagos-1	0.229947	0.219251	0.200535	0.0213904	0.00534759	0.00534759	0.0240642	0.026738	0.0160428
11	Greece_Kavala-1	0.221925	0.219251	0.195187	0.0320856	0.00534759	0.00534759	0.0320856	0.0294118	0.026738	0.0106952
12	Greece_PortLagos-2	0.221925	0.219251	0.195187	0.0320856	0.00534759	0.00534759	0.0320856	0.0294118	0.026738	0.0106952	0
13	Romania	0.224599	0.216578	0.197861	0.0294118	0.0026738	0.0026738	0.0294118	0.0320856	0.0240642	0.00802139	0.0026738	0.0026738
14	Austria-1	0.221925	0.213904	0.192513	0.0240642	0.0026738	0.0026738	0.0240642	0.026738	0.0240642	0.00802139	0.00802139	0.00802139	0.00534759
15	Austria-2	0.221925	0.213904	0.192513	0.0240642	0.0026738	0.0026738	0.0240642	0.026738	0.0240642	0.00802139	0.00802139	0.00802139	0.00534759	0
16	Austria-4	0.221925	0.213904	0.192513	0.0240642	0.0026738	0.0026738	0.0240642	0.026738	0.0240642	0.00802139	0.00802139	0.00802139	0.00534759	0	0
17	Austria-5	0.221925	0.213904	0.192513	0.0240642	0.0026738	0.0026738	0.0240642	0.026738	0.0240642	0.00802139	0.00802139	0.00802139	0.00534759	0	0	0
18	Austria-6	0.221925	0.213904	0.192513	0.0240642	0.0026738	0.0026738	0.0240642	0.026738	0.0240642	0.00802139	0.00802139	0.00802139	0.00534759	0	0	0	0
19	Austria-7	0.221925	0.213904	0.192513	0.0240642	0.0026738	0.0026738	0.0240642	0.026738	0.0240642	0.00802139	0.00802139	0.00802139	0.00534759	0	0	0	0	0
20	Austria-8	0.221925	0.213904	0.192513	0.0240642	0.0026738	0.0026738	0.0240642	0.026738	0.0240642	0.00802139	0.00802139	0.00802139	0.00534759	0	0	0	0	0	0
21	Austria-9	0.221925	0.213904	0.192513	0.0240642	0.0026738	0.0026738	0.0240642	0.026738	0.0240642	0.00802139	0.00802139	0.00802139	0.00534759	0	0	0	0	0	0	0
22	Austria-10	0.221925	0.213904	0.192513	0.0240642	0.0026738	0.0026738	0.0240642	0.026738	0.0240642	0.00802139	0.00802139	0.00802139	0.00534759	0	0	0	0	0	0	0	0
23	Austria-11	0.221925	0.213904	0.192513	0.0240642	0.0026738	0.0026738	0.0240642	0.026738	0.0240642	0.00802139	0.00802139	0.00802139	0.00534759	0	0	0	0	0	0	0	0	0
24	Austria-12	0.224599	0.213904	0.195187	0.026738	0.00534759	0.00534759	0.026738	0.0294118	0.026738	0.0106952	0.0106952	0.0106952	0.00802139	0.0026738	0.0026738	0.0026738	0.0026738	0.0026738	0.0026738	0.0026738	0.0026738	0.0026738	0.0026738
25	Hungary-1	0.221925	0.213904	0.192513	0.0240642	0.0026738	0.0026738	0.0240642	0.026738	0.0240642	0.00802139	0.00802139	0.00802139	0.00534759	0	0	0	0	0	0	0	0	0	0	0.0026738
26	Hungary-2	0.221925	0.213904	0.192513	0.0240642	0.0026738	0.0026738	0.0240642	0.026738	0.0240642	0.00802139	0.00802139	0.00802139	0.00534759	0	0	0	0	0	0	0	0	0	0	0.0026738	0
27	Hungary-3	0.221925	0.213904	0.192513	0.0240642	0.0026738	0.0026738	0.0240642	0.026738	0.0240642	0.00802139	0.00802139	0.00802139	0.00534759	0	0	0	0	0	0	0	0	0	0	0.0026738	0	0
28	France	0.219251	0.21123	0.197861	0.0320856	0.0106952	0.0106952	0.0320856	0.0347594	0.0240642	0.013369	0.0160428	0.0160428	0.013369	0.013369	0.013369	0.013369	0.013369	0.013369	0.013369	0.013369	0.013369	0.013369	0.013369	0.0160428	0.013369	0.013369	0.013369

## Sheet: Caption
Table. Estimates of Evolutionary Divergence between Sequences
The number of base differences per site from between sequences are shown. The analysis involved 28 nucleotide sequences. Codon positions included were 1st+2nd+3rd+Noncoding. All positions containing gaps and missing data were eliminated. There were a total of 374 positions in the final dataset. Evolutionary analyses were conducted in MEGA5 [1].
1. Tamura K., Peterson D., Peterson N., Stecher G., Nei M., and Kumar S. (2011). MEGA5: Molecular Evolutionary Genetics Analysis using Maximum Likelihood, Evolutionary Distance, and Maximum Parsimony Methods. Molecular Biology and Evolution 28: 2731-2739.
Disclaimer: Although utmost care has been taken to ensure the correctness of the caption, the caption text is provided "as is" without any warranty of any kind. Authors advise the user to carefully check the caption prior to its use for any purpose and report any errors or problems to the authors immediately (www.megasoftware.net). In no event shall the authors and their employers be liable for a…
