# Supplementary material for: The Evolutionary History of the Rediscovered Austrian Population of the Giant Centipede Scolopendra cingulata Latreille 1829 (Chilopoda, Scolopendromorpha)
Source: PLoS One. 2014 Sep 24;9(9):e108650. doi: 10.1371/journal.pone.0108650 (PMC4177219; doi:10.1371/journal.pone.0108650)
Supplement: Alignment S1 — Muscle [41] alignment of S. cingulata 16S sequences. (TXT) [file pone.0108650.s003.txt]

>*cretica
ACATGTTTTTATGGTGTAATATGTAAAGTCCGACCTGCCCAATGATTATTTGAATGGCCG
CAGTATTTTGACTGTGCAAAGGTAGCATAATCAATAGTCTATTAATTGTAGTCTGGAATG
AAAGGTTTGAC---GGGGATTCTTTTTTATA-ATAAAGATGAATTTAAATAGTCGGTAAA
AATGCTGACGTGTATTAGAGGGACGAGAAGACCCTATTAAGTTTTACATAGTAAAAGTTA
ATAGTTTAGTAAGTTTT-----AATTTTTTGATGTTTGGTTGGGGCAATCTTGAACATTA
AATGTTTTTTGTGATTACTATATATAAGTTGCTGATCCAATAATATTGATTGTTAGAATA
AATTACTATAGGGATAACAGCGTAATATATCTGGAGAGTTCATATTGATGGATTATGTTT
GCGACCTCGATGTTGAATTAGGATGCTCTTAAGGCGCAGGAGCTTAATTGAGTGGTCTGT
TCGACCATTAAATTCCTACGTGATCTGA
>*canidens-1
ACATGTCTTTATGATATAATATATAAAGTCTGACCTGCCCAATGATTATATAAATGGCCG
CAGTATTTTGACTGTGCAAAGGTAGCATAATCAATAGTCTATTAATTGTAGTCTGGAATG
AAAGGTTCGACGGATAA-TTTCTTTATTTTAAATAAAATTGAACTTAAATAATTAGTAAA
AATGCTAATGTATGATAGAGGGACGAGAAGACCCTATTAAGTTTTACATAATAAGAAATA
TTGATTTAGTAGGC---TTATGTTCTTATTGATGTTTGATTGGGGCAATCTTAAACAATA
AATGTTTAATATATTTACTATACATAAGTTATTGATCCAATAATATTGATTGTTGGAATA
AATTACTATAGGGATAACAGCGTAATATATCTGGAGAGTTCATATTGATGGATTATGTTT
GCGACCTCGATGTTGAATTAGGATTCTCTGAAGGCGCAGGAGCTTATATGAGTGGTCTGT
TCGACCATTAAATTCCTACGTGATCTGA
>oraniensis
ACATGTCTTCATGATATGATATATGAAGTCTGATCTGCCCAATGTTTA-ATTAATGGCCG
CGGTATATTGACTGTGCGAAGGTAGCGTAATAAATAGTCTATTAATTGTAGTCTGGTATG
AAGGATTTGACCTAAGGGAGACTATTCTTTTTAATAAGATGAATTTTAATAATCAGTAAA
AATGCTGATGTGATTTTGAGGGACGAGAAGACCCTATTGAGTTTAATGTGATCAGT--TG
AAAGATTA----------TATTTAATTGTTAGCATTTGATTGGGGCGATTTTAAACATTA
AACGTT----TAGTTTAATTTGTATTAGTTATTGATCCATTATTAGTGATTGTGAGAATA
AATTACCATAGGGATAACAGCGTAATTTTTTTTTAGAGTTCTTATCGACAAATAA-GATT
GCGACCTCGATGTTGAATTAGGGTTCCTACAAGGAGTAGAAGATTGAT-AGGTAGTCTGT
TCGACTATTAAATTCCTACATGATCTGA
>*Greece_Nisyros
ACATGGTCTTATGGTTTATTATTTAAGATCTGGCCTGCTCGATGCGTGTGTTAATGGCCG
CGGTATATTGACCGTGCGAAGGTAGCATAATAATTAGGCTGTTAATTGTAGTCTTGTATG
AAAGGTTGGACATAGGAGATTCTTTCTTATTTGCATTGTTGAATTTAAATAATTAGTAAG
AATGCTAATGTGATTTAAAGGGACGAGAAGACCCTATTGAGTTTTATAT-TTAAGT--TT
TTGGTTTGTTTGATATACTATATGATGAGTAATATTTGGTTGGGGTGACTATTTTAGGTA
AACATT----ATATTTTATTTGTGTTAATTTTTGATCCACTATTAGTGATTAGTAGAATA
AATTACCATAGGGATAACAGCATAATTTATTTGGAGAGTTCTTATTGATAAATAA-GTTT
GTGACCTCGATGTTGGATTAGGATTCCTGTTGGGTGTAGGTGCTNNNNNNNNNNNNNNNN
NNNNNNNNNNNNNNNNNNNNNNNNNNNN
>*Greece_Paros
ACATGGTCTTATGTTTTNTTATTTAAGATCTGGCCTGCTCGATGCGTATGTTAATGGCCG
CGGTATATTGACCGTGCGAAGGTAGCATAATAATTAGGCTATTAATTGTAGTCTTGTATG
AAAGGTTGAACATGGGAAATTCTTTCTTATGTGTATTGTTGAATTTAAATANTTAGTAAG
AATGCTAATATGAGTTAAAGGGACGAGAAGACCCTATTGAGTTTTATAT-TTAAGT--TT
TNGGTTTNTTTGATTTATTATATGATGGTTAATATTTGGTTGGGGCGACTATTTTAATTA
AACATT----ATATTTTATTTGTATTAATTTTTGATCCATTATTAGTGATTAATAGAATA
AATTACCATAGGGATAACAGCATAATTTATTTGGAGAGTTCTTATTGATAAATAA-GTTT
GTGACCTCGATGTTGGATTAGGGTTCCTATTGGGTGTAGGTGCTCAATAAGGTAGACTGT
TCGTCTATTAAATTCNNNNNNNNNNNNN
>*Greece_Koufonisi
NNNNNNNNNNNNNNNNNNNNNNNNNNNNNNNNNNNNNNNNNNNNNNNNNGTTAATGGCCG
CGGTATATTGACCGTGCGAAGGTAGCATAATAATTAGGCTATTAATTGTAGTCTTGTATG
AAAGGTTGAACATGGGAAATTCTTTCTTATGTGTATTGTTGAATTTAAATAATTAGTAAG
AATGCTAATNTGAGTTAAAGGGACGAGAAGACCCTATTGAGTTTTATAT-TTAAGT--TT
TNGGTTTGTTTGATTTATTATATGATGGTTAATATTTGGTTGGGGCGACTATTTTAATTA
AACATT----ATATTTTATTTGTATTAATTTTTGATCCATTATTAGTGATTAATAGAATA
AATTACCATAGGGATAACAGCATAATTTATTTGGAGAGTTCTTATTGATAAATAA-GTTT
GTGACCTCGATGTTGGATTAGGGTTCCTATTGGGTGTAGGTGCTCAATAAGGTAGACTGT
TCGTCTATTAAATTCCTACATGATCTGA
>*Greece_Anafi
NNNNNNNNNNNNNNNNNNNNNNNNNNNNNNTGGCCTGCTCGATGCATATGTCAATGGCCG
CGGTATTTTGACCGTGCGAAGGTAGCATAATAATTAGGCTATTAATTGTAGTCTTGTATG
AAAGGTTGGACATAGGAAATTCTTTCTTATGTGTATTGTTGAATTTAAATAATTAGTAAG
AATGCTAATGTGCGTTAAAGGGACGAGAAGACCCTATTGAGTTTTATAT-TTAAGT--TT
TTGGTTTGTTTGGTGT-TTATATGATAATTAATATTTGGTTGGGGTGACTGTTTTAGATA
AACATT----ATATTATATTTGTGTTAATTTTTGATCCATTATTAGTGATTAATAGAATA
AATTACCATAGGGATAACAGCATAATTTATTTGGAGAGTTCATATTGATAAATGA-GTTT
GTGACCTCGATGTTGGATTAGGGTTCCTGTTGGGTGTAGGTGCTCAATAAGGNNNNNNNN
NNNNNNNNNNNNNNNNNNNNNNNNNNNN
>*Greece_Amorgos
NNNNNNNNNNNNNNNNNNNNNNNNNNNNNNNNGCCTGCTCGATGCATATGTCAATGGCCG
CGGTATTTTGACCGTGCGAAGGTAGCATAATAATTAGGCTATTAATTGTAGTCTTGTATG
AAAGGTTGGACATGGGAAATTCTTTCTTATGTGTATTGTTGAATTTAAATAATTAGTAAG
AATGCTAATGTGCGTTAAAGGGACGAGAAGACCCTATTGAGTTTTATAT-TTAAGT--CT
TTGGTTTGTTTGGTGT-TTATATGATAATTAATATTTGGTTGGGGTGACTATTTTAGATA
AACATT----ATGTTATATTTNTGTTAATTTTTGATCCATTATTAGTGATTAATAGAATA
AATTACCATAGGGATAACAGCATAATTTATTTGGAGAGTTCATATTGATAAATAA-GTTT
GTGACCTCGATGTTGGATTAGGGTTCCTATTGGGTGTAGGTGCTCAATAAGGTAGACTGT
TCGTCTATTAAATTCCTACNTGATCTGA
>Turkey_Troy
ACATGGTTTTATGGTTTATTATTTAAGATCTGGCCTGCTCGATGCGTATGTTAATGGCCG
CGGTATATTGACCGTGCGAAGGTAGCATAATAATTAGGCTATTAATTGTAGTCTTGTATG
AAAGGTTGAACATAGGGGATTCTTTCTTATGTGTATTGTTGAATTTAAATAATTAGTAAG
AATGCTAATATGAGTTAAAGGGACGAGAAGACCCTATTGAGTTTTATAT-TTAAGT--TT
TTAGTTTGTTAGATAT-TTATATGATGAGTAATATTTGGTTGGGGTGACTATTTTAGGTA
AACATT----GTATTTTATTTGTGTTAATTTTTGATCCATTATTAGTGATTAATAGAATA
AATTACCATAGGGATAACAGCATAATTTATTYGGAGAGTTCTTATTGATGAATAA-GTTT
GTGACCTCGATGTTGGATTAGGGTTCCTATTGGGTGCAGGTGCTYAATAAGGTAGACTGT
TCGTCTATTAAATTCCNNNNNNNNNNNN
>Greece_PortLagos-1
AC-TGGTTTTTTGGTTTATTATTTAAGATTTGGCCTGCTCGATGCRTATGTTAATGGCCG
CGGTATATTGACCGTGCGAAGGTAGCATAATAATTAGGCTATTAATTGTAGTCTTGTATG
AAAGGTTGAACATGGGAAATTCTTTCTTATGTGTATTGTTGAATTTAAATAATTAGTAAA
AATGCTAATRTGAGTTAAAGGGACGAGAAGACCCTATTGAGTTTTATAT-TTAAGT--TT
TTGGTTTGTTTGATATTTTATATGATGATTAATATTTGGTTGGGGTGACTATTTTAGGTA
AACATT----ATATTTTATTTGTGTTAATTTTTGATCCATTATTAGTGATTAATAGAATA
AATTACCATAGGGATAACAGCATAATTTATTTGGAGAGTTCTTATTGATAAATAA-GTTT
GTGACCTCGATGTTGGATTAGGGTTCCTGTTGGGTGTAGGTGCTNNNNNNNNNNNNNNNN
NNNNNNNNNNNNNNNNNNNNNNNNNNNN
>Greece_Kavala-1
ACATGGTCTTATGTTTTATTATTTAAGATCTGGCCTGCTCGATGCGTATGTTAATGGCCG
CGGTATATTGACCGTGCGAAGGTAGCATAATAATTAGGCTATTAATTGTAGTCTTGTATG
AAAGGTTGAACATAGGAAATTCTTTCTTATGTGTATTGTTGAATTTAAATAATTAGTAAG
AATGCTAATATGAGTTAAAGGGACGAGAAGACCCTATTGAGTTTTATAT-TTAAGT--TT
TTGGTTTGTTTGATTAATTATATGATGATTAATATTTGGTTGGGGCGACTCTTTTAATTA
AACATT----ATGTTTTGTTTATATTAATTTTTGATCCATTATTAGTGATTAATAGAATA
AATTACCATAGGGATAACAGCATAATTTATTTGGAGAGTTCTTATTGATAAATAA-GTTT
GTGACCTCGATGTTGGATTAGGGTTCCTATTGGGTGTAGGTGCTCAATAAGGTAGACTGT
TCGTCTATTAAATTCCTACATGATCTGA
>Greece_PortLagos-2
ACATGGTCTTATGTTTTATTATTTAAGATCTGGCCTGCTCGATGCGTATGTTAATGGCCG
CGGTATATTGACCGTGCGAAGGTAGCATAATAATTAGGCTATTAATTGTAGTCTTGTATG
AAAGGTTGAACATAGGAAATTCTTTCTTATGTGTATTGTTGAATTTAAATAATTAGTAAG
AATGCTAATRTGAGTTAAAGGGACGAGAAGACCCTATTGAGTTTTATAT-TTAAGT--TT
TTGGTTTGTTTGATTAATTATATGATGATTAATATTTGGTTGGGGCGACTMTTTTAATTA
AACATT----ATGTTTTGTTTGTATTAATTTTTGATCCATTATTAGTGATTAATAGAATA
AATTACCATAGGGATAACAGCATAATTTATTTGGAGAGTTCTTATTGATAAATAA-GTTT
GTGACCTCGATGTTGGATTAGGGTTCCTATTGGGTGTAGGTGCTCAATAAGGTAGACTGT
TCGTCTATTAAATTCCTACATGATCTGN
>Romania
ACATGGTCTTATGTTTTATTATTTAAGATCTGGCCTGCTCGATGCGTATGTTAATGGCCG
CGGTATATTGACCGTGCGAAGGTAGCATAATAATTAGGCTATTAATTGTAGTCTTGTATG
AAAGGTTGAACATGGGAAATTCTTTCTTATGTGTATTGTTGAATTTAAATAATTAGTAAG
AATGCTAATRTGAGTTAAAGGGACGAGAAGACCCTATTGAGTTTTATAT-TTAAGT--TT
TTGGTTTGTTTGATTTATTATATGATGATTAATATTTGGTTGGGGCGACTATTTTAATTA
AACATT----ATATTTTGTTTGTATTAATTTTTGATCCATTATTAGTGATTAATAGAATA
AATTACCATAGGGATAACAGCATAATTTATTTGGAGAGTTCTTATTGATAAATAA-GTTT
GTGACCTCGATGTTGGATTAGGGTTCCTATTGGGTGTAGGTGCTCAATAAGGTAGACTGT
TCGTCTATTAAATTCCTACATGATCTGA
>Austra-1
ACATGGTCTTATGTTTTATTATTTAAGATTTGGCCTGCTCGATGCTTATGTTAATGGCCG
CGGTATATTGACCGTGCGAAGGTAGCATAATAATTAGGCTATTAATTGTAGTCTTGTATG
AAAGGTTGGACATAGGARATTCTTTCTTATGTGYATTGTTGAATTTAAATAATTAGTAAR
AATGCTAATGTGAGTTAAAGGGACGAGAAGACCCTATTGAGTTTTATAT-TTAAGT--TT
TTGGTTTGTTTGATTTTTTATATGATGATTAATATTTGGTTGGGGCGACTATTTTAATTA
AACATT----ATATTTTATTTGTATTAATTTTTGATCCATTATTAGTGATTAATAGAATA
AATTACCATAGGGATAACAGCATAATTTATTTGGAGAGTTCTTATTGATAAATAA-GTTT
GTGACCTCGATGTTGGATTAGGGTTCCTATTGGGTGTAGGTGCTCAATAAGGTAGACTGT
TCGTCTATTAAATTCCTACATGATCTGA
>Austria-2
NNNNNNTCTTATGTTTTATTATTTAAGATYTGGCCTGCTCGATGCTTATGTTAATGGCCG
CGGTATATTGACCGTGCGAAGGTAGCATAATAATTAGGCTATTAATTGTAGTCTTGTATG
AAAGGTTGGACATAGGAGATTCTTTCTTATGTGYATTGTTGAATTTAAATAATTAGTAAG
AATGCTAATGTGAGTTAAAGGGACGAGAAGACCCTATTGAGTTTTATAT-TTAAGT--TT
TTGGTTTGTTTGATTTTTTATATGATGATTAATATTTGGTTGGGGCGACTATTTTAATTA
AACATT----ATATTTTATTTGTATTAATTTTTGATCCATTATTAGTGATTAATAGAATA
AATTACCATAGGGATAACAGCATAATTTATTTGGAGAGTTCTTATTGATAAATAA-GTTT
GTGACCTCGATGTTGGATTAGGGTTCCTATTGGGTGTAGGTGCTCAATAANNNNNNNNNN
NNNNNNNNNNNNNNNNNNNNNNNNNNNN
>Austria-4
ACATGGTCTTATGTTTTATTATTTAAGATTTGGCCTGCTCGATGCTTATGTTAATGGCCG
CGGTATATTGACCGTGCGAAGGTAGCATAATAATTAGGCTATTAATTGTAGTCTTGTATG
AAAGGTTGGACATAGGAGATTCTTTCTTATGTGTATTGTTGAATTTAAATAATTAGTAAG
AATGCTAATGTGAGTTAAAGGGACGAGAAGACCCTATTGAGTTTTATAT-TTAAGT--TT
TTGGTTTGTTTGATTTTTTATATGATGATTAATATTTGGTTGGGGCGACTATTTTAATTA
AACATT----ATATTTTATTTGTATTAATTTTTGATCCATTATTAGTGATTAATAGAATA
AATTACCATAGGGATAACAGCATAATTTATTTGGAGAGTTCTTATTGATAAATAA-GTTT
GTGACCTCGATGTTGGATTAGGGTTCCTATTGGGTGTAGGTGCTCAATAAGGTAGACTGT
TCGTCTATTAAATTCCTACATGANNNNN
>Austria-5
ACATGGTCTTATGTTTTATTATTTAAGATTTGGCCTGCTCGATGCTTATGTTAATGGCCG
CGGTATATTGACCGTGCGAAGGTAGCATAATAATTAGGCTATTAATTGTAGTCTTGTATG
AAAGGTTGGACATAGGAGATTCTTTCTTATGTGYATTGTTGAATTTAAATAATTAGTAAG
AATGCTAATGTGAGTTAAAGGGACGAGAAGACCCTATTGAGTTTTATAT-TTAAGT--TT
TTGGTTTGTTTGATTTTTTATATGATGRTTAATATTTGGTTGGGGCGACTATTTTAATTA
AACATT----ATATTTTATTTGTATTAATTTTTGATCCATTATTAGTGATTAATAGAATA
AATTACCATAGGGATAACAGCATAATTTATTTGGAGAGTTCTTATTGATAAATAA-GTTT
GTGACCTCGATGTTGGATTAGGGTTCCTATTGGGTGTAGGTGCTCAATAAGGTAGACTGT
TCGTCTATTAAATTCCTACATGATCTGA
>Austria-6
ACATGGTCTTATGTTTTATTATTTAAGATCTGGCCTGCTCGATGCTTATGTTAATGGCCG
CGGTATATTGACCGTGCGAAGGTAGCATAATAATTAGGCTATTAATTGTAGTCTTGTATG
AAAGGTTGGACATAGGAGATTCTTTCTTATGTGTATTGTTGAATTTAAATAATTAGTAAG
AATGCTAATGTGAGTTAAAGGGACGAGAAGACCCTATTGAGTTTTATAT-TTAAGT--TT
TTGGTTTGTTTGATTTTTTATATGATGATTAATATTTGGTTGGGGCGACTATTTTAATTA
AACATT----ATATTTTATTTGTATTAATTTTTGATCCATTATTAGTGATTAATAGAATA
AATTACCATAGGGATAACAGCATAATTTATTTGGAGAGTTCTTATTGATAAATAA-GTTT
GTGACCTCGATGTTGGATTAGGGTTCCTATTGGGTGTAGGTGCTCAATAAGGTAGACTGT
TCGTCTATTAAATTCCTACATGATCNNN
>Austria-7
ACATGGTCTTATGATTTATTATTTAAGATCTGGCCTGCTCGATGCTTATGTTAATGGCCG
CGGTATATTGACCGTGCGAAGGTAGCATAATAATTAGGCTATTAATTGTAGTCTTGTATG
AAAGGTTGGACATAGGAGATTCTTTCTTATGTGTATTGTTGAATTTAAATAATTAGTAAG
AATGCTAATGTGAGTTAAAGGGACGAGAAGACCCTATTGAGTTTTATAT-TTAAGT--TT
TTGGTTTGTTTGATTTTTTATATGATGATTAATATTTGGTTGGGGGGACTATTTTAATTA
AACATT----ATATTTTATTTGTATTAATTTTTGATCCATTATTAGTGATTAATAGAATA
AATTACCATAGGGATAACAGCATAATTTATTTGGAGAGTTCTTATTGATAAATAA-GTTT
GTGACCTCGATGTTGGATTAGGGTTCCTWWTGGGTGTAGGTGCTCAATAAGGTAGACTGT
TCGTCTATTAAATTCCTACATGATCTGA
>Austria-8
ACATGGTCTTATGTTTTATTATTTAAGATCTGGCCTGCTCGATGCTTATGTTAATGGCCG
CGGTATATTGACCGTGCGAAGGTAGCATAATAATTAGGCTATTAATTGTAGTCTTGTATG
AAAGGTTGGACATAGGAGATTCTTTCTTATGTGTATTGTTGAATTTAAATAATTAGTAAG
AATGCTAATGTGAGTTAAAGGGACGAGAAGACCCTATTGAGTTTTATAT-TTAAGT--TT
TTGGTTTGTTTGATTTTTTATATGATGATTAATATTTGGTTGGGGBGACTATTTTAATTA
AACATT----ATATTTTATTTGTATTAATTTTTGATCCATTATTAGTGATTAATAGAATA
AATTACCATAGGGATAACAGCATAATTTATTTGGAGAGTTCTTATTGATAAATAA-GTTT
GTGACCTCGATGTTGGATTAGGGTTCCTATTGGGTGTAGGTGCTCAATAAGGTAGACTGT
TCGTCTATTAAATTCCTACATGANNNNN
>Austria-9
ACATGGTTTTATGTTTTATTATTTAAGATTTGGCCTGCTCGATGCTTATGTTAATGGCCG
CGGTATATTGACCGTGCGAAGGTAGCATAATAATTAGGCTATTAATTGTAGTCTTGTATG
AAAGGTTGGACATAGGARATTCTTTCTTATGTGTATTGTTGAATTTAAATAATTAGTAAG
AATGCTAATGTGAGTTAAAGGGACGAGAAGACCCTATTGAGTTTTATAT-TTAAGT--TT
TTGGTTTGTTTGATTTTTTATATGATGATTAATATTTGGTTGGGGBGACTATTTTAATTA
AACATT----ATATTTTATTTGTATTAATTTTTGATCCATTATTAGTGATTAATAGAATA
AATTACCATAGGGATAACAGCATAATTTATTTGGAGAGTTCTTATTGATAAATAA-GTTT
GTGACCTCGATGTTGGATTAGGGTTCCTATTGGGTGTAGGTGCTCAATAAGGTAGACTGT
TCGTCTATTAAATTCCTACANNNNNNNN
>Austria-10
ACATGGTTTTATGTTTTATTATTTAAGATTTGGCCTGCTCGATGCTTATGTTAATGGCCG
CGGTATATTGACCGTGCGAAGGTAGCATAATAATTAGGCTATTAATTGTAGTCTTGTATG
AAAGGTTGGACATAGGAGATTCTTTCTTATGTGTATTGTTGAATTTAAATAATTAGTAAG
AATGCTAATGTGAGTTAAAGGGACGAGAAGACCCTATTGAGTTTTATAT-TTAAGT--TT
TTGGTTTGTTTGATTTTTTATATGATGATTAATATTTGGTTGGGGBGACTATTTTAATTA
AACATT----ATATTTTATTTGTATTAATTTTTGATCCATTATTAGTGATTAATAGAATA
AATTACCATAGGGATAACAGCATAATTTATTTGGAGAGTTCTTATTGATAAATAA-GTTT
GTGACCTCGATGTTGGATTAGGGTTCCTATTGGGTGTAGGTGCTCAATAAGGTAGACTGT
TCGTCTATTAAATTCCTACATNNNNNNN
>Austria-11
NNNNNNNNNNNNNNNNNNNNNNNNNNNNNNNNNNNTGCTCGATGCTTATGTTAATGGCCG
CGGTATATTGACCGTGCGAAGGTAGCATAATAATTAGGCTATTAATTGTAGTCTTGTATG
AAAGGTTGGACATAGGAGATTCTTTCTTATGTGYATTGTTGAATTTAAATAATTAGTAAG
AATGCTAATGTGAGTTAAAGGGACGAGAAGACCCTATTGAGTTTTATAT-TTAAGT--TT
TTGGTTTGTTTGATTTTTTATATGATGATTAATATTTGGTTGGGGCGACTATTTTAATTA
AACATT----ATATTTTATTTGTATTAATTTTTGATCCATTATTAGTGATTAATAGAATA
AATTACCATAGGGATAACAGCATAATTTATTTGGAGAGTTCTTATTGATAAATAA-GTTT
GTGACCTCGATGTTGGATTAGGGTTCCTATTGGGTGTAGGTGCTCAATAAGGTAGACTGT
TCGTCTATTAAATTCCTACATGATCTGA
>Austria-12
ACATGGTCTTATGTTTTATTATTTAAGATCTGGCCTGCTCGATGCTTATGTTAATGGCCG
CGGTATATTGACCGTGCGAAGGTAGCATAATAATTAGGCTATTAATTGTAGTCTTGTATG
AAAGGTTGGACATAGGAGATTCTTTCTTATGTGCATTGTTGAATTTAAATAATTAGTAAG
AATGCTAATGTGAGCTAAAGGGACGAGAAGACCCTATTGAGTTTTATAT-TTAAGT--TT
TTGGTTTGTTTGATTTTTTATATGATGGTTAATATTTGGTTGGGGCGACTATTTTAATTA
AACATT----ATATTTTATTTGTATTAATTTTTGATCCATTATTAGTGATTAATAGAATA
AATTACCATAGGGATAACAGCATAATTTATTTGGAGAGTTCTTATTGATAAATAA-GTTT
GTGACCTCGATGTTGGATTAGGGTTCCTATTGGGTGTAGGTGCTCAATAAGGTAGACTGT
TCGTCTATTAAATTCCTACATGATCTNN
>Hungary-1
ACATGGTTTTATGTTTTATTATTTAAGATYTGGCCTGCTCGATGCTTATGTTAATGGCCG
CGGTATATTGACCGTGCGAAGGTAGCATAATAATTAGGCTATTAATTGTAGTCTTGTATG
AAAGGTTGGACATAGGAGATTCTTTCTTATGTGTATTGTTGAATTTAAATAATTAGTAAG
AATGCTAATGTGAGTTAAAGGGACGAGAAGACCCTATTGAGTTTTATAT-TTAAGT--TT
TTGGTTTGTTTGATTTTTTATATGATGATTAATATTTGGTTGGGGCGACTATTTTAATTA
AACATT----ATATTTTATTTGTATTAATTTTTGATCCATTATTAGTGATTAATAGAATA
AATTACCATAGGGATAACAGCATAATTTATTTGGAGAGTTCTTATTGATAAATAA-GTTT
GTGACCTCGATGTTGGATTAGGGTTCCTATTGGGTGTAGGTGCTCAATAAGGTAGACTGT
TCGTCTATTAAATTCCTACATGATCNNN
>Hungary-2
ACATGGTCTTATGTTTTATTATTTAAGATCTGGCCTGCTCGATGCTTATGTTAATGGCCG
CGGTATATTGACCGTGCGAAGGTAGCATAATAATTAGGCTATTAATTGTAGTCTTGTATG
AAAGGTTGGACATAGGAGATTCTTTCTTATGTGTATTGTTGAATTTAAATAATTAGTAAG
AATGCTAATGTGAGTTAAAGGGACGAGAAGACCCTATTGAGTTTTATAT-TTAAGT--TT
TTGGTTTGTTTGATTTTTTATATGATGATTAATATTTGGTTGGGGCGACTATTTTAATTA
AACATT----ATATTTTATTTGTATTAATTTTTGATCCATTATTAGTGATTAATAGAATA
AATTACCATAGGGATAACAGCATAATTTATTTGGAGAGTTCTTATTGATAAATAA-GTTT
GTGACCTCGATGTTGGATTAGGGTTCCTATTGGGTGTAGGTGCTCAATAAGGTAGACTGT
TCGTCTATTAAATTCCTACATGNNNNNN
>Hungary-3
ACATGGTCTTATGTTTTATTATTTAAGATCTGGCCTGCTCGATGCTTATGTTAATGGCCG
CGGTATATTGACCGTGCGAAGGTAGCATAATAATTAGGCTATTAATTGTAGTCTTGTATG
AAAGGTTGGACATAGGAGATTCTTTCTTATGTGCATTGTTGAATTTAAATAATTAGTAAG
AATGCTAATGTGAGTTAAAGGGACGAGAAGACCCTATTGAGTTTTATAT-TTAAGT--TT
TTGGTTTGTTTGATTTTTTATATGATGATTAATATTTGGTTGGGGCGACTATTTTAATTA
AACATT----ATATTTTATTTGTATTAATTTTTGATCCATTATTAGTGATTAATAGAATA
AATTACCATAGGGATAACAGCATAATTTATTTGGAGAGTTCTTATTGATAAATAA-GTTT
GTGACCTCGATGTTGGATTAGGGTTCCTATTGGGTGTAGGTGCTCAATAAGGTAGACTGT
TCGTCTATTAAATTCCTACATNNNNNNN
>France
ACATGGTCTTATGATTTATTATTTAAGATCTGGCCTGCTCGATGCGTATGTTAATGGCCG
CGGTATATTGACCGTGCGAAGGTAGCATAATAATTAGGCTATTAATTGTAGTCTTGTATG
AAAGGTTGAACATGGGAGATTCTTTCTTATGTGTATTGTTGAATTTAAATAATTAGTAAA
AATGCTAATGTGAATTAAAGGGACGAGAAGACCCTATTGAGTTTTATAT-TTAAGT--TT
TTGGTTTGTTTGGTGTTTTATATGATGATTAATATTTGGTTGGGGCGACTATTTTAAATA
AACATT----ATATTTTATTTATRTTAATTTTTGATCCATTATTAGTGATTAATAGAATA
AATTACCATAGGGATAACAGCATAATTTATTTGGAGAGTTCTTATTGATAAATAA-GTTT
GTGACCTCGATGTTGGATTAGGGTTCCTATTAGGTGCAGGTGCTTAATAAGGTAAACTGT
TCGTTTATTAAATTCCTACATGATCTGA
