# Supplementary material for: The Evolutionary History of the Rediscovered Austrian Population of the Giant Centipede Scolopendra cingulata Latreille 1829 (Chilopoda, Scolopendromorpha)
Source: PLoS One. 2014 Sep 24;9(9):e108650. doi: 10.1371/journal.pone.0108650 (PMC4177219; doi:10.1371/journal.pone.0108650)
Supplement: Alignment S2 — Muscle [41] alignment of S. cingulata COI sequences . (TXT) [file pone.0108650.s004.txt]

>*canidens-1
NNNNNNNGATCTGCAATAGTAGGGACTGCACTAAGACTAATCATCCGATTAGAACTTAGA
CAACCTGGCAGTCTAATTGGAGATGATCAAACCTATAATGTAGTTGTTACTGCCCATGCG
TTCGTAATAATTTTCTTCATAGTTATACCCATCATAATCGGAGGATTCGGTAATTGATTA
ACACCCTTAATATTAGGCGCACCCGATATAGCATTCCCTCGTATAAACAACTTAAGTTTC
TGATTATTACCTCCATCATTAATATTATTATTATCATCGGCATTAGTTGAAAACGGAGCA
GGAACAGGATGAACTGTTTACCCACCCTTAGCTGGTAATATTACTCACGCTGGACCTTCA
GTAGACATAACCATCTTCTCTTTGCATTTAGCAGGAGCCTCCTCAATTTTGGGAGCCATT
AACTTCATCACAACAATTATTAATATACGAACAAGAGGGATAGTATTTGAACGAGTTCCA
TTATTCGTTTGAGCTGTAAAAATTACAACAATCCTCCTTCTAATATCATTACCAGTCCTT
GCTGGGGCAATTACCATACTTTTAACCGATCGAAACTTCAATACTAGATTTTTCGACCCT
GCAGGAGGAGGTGATCCAATTCTATATCAACACTTATTCTGATTCTT
>*canidens-2
NNNNCATGATCTGCAATAGTAGGGACTGCACTAAGACTAATCATCCGATTAGAACTTAGA
CAACCTGGCAGTCTAATTGGAGATGATCAAACCTATAATGTAGTTGTTACTGCTCATGCG
TTCGTAATAATTTTCTTCATAGTTATACCCATCATAATCGGAGGATTCGGTAATTGATTA
ACACCCTTAATATTAGGCGCACCCGATATAGCATTCCCTCGTATAAACAACTTAAGTTTC
TGATTATTACCTCCATCATTAATATTATTATTATCATCGGCATTAGTTGAAAACGGAGCA
GGAACAGGATGAACTGTTTACCCACCCTTAGCTGGTAATATTACTCACGCTGGACCTTCA
GTAGACATAACCATCTTCTCTTTGCATTTAGCAGGAGCCTCCTCAATTTTGGGAGCCATT
AACTTCATCACAACAATTATTAATATACGAACAAGAGGGATAGTATTTGAACGAGTTCCA
TTATTCGTTTGAGCTGTAAAAATTACAACAATCCTCCTTCTAATATCATTACCAGTCCTT
GCTGGGGCAATTACCATACTTTTAACCGATCGAAACTTCAATACTAGATTTTTCGACCCT
GCAGGAGGAGGTGATCCAATTCTATATCAACACTTATTCTGATTCTT
>*cretica
NNNNNNNNNNNNNNNNNNNNNNGAACAGCCCTAAGACTAATTATCCGCTTAGAGCTTAGC
CAACCAGGCAGATTAATCGGCGACGATCAAACTTATAATGTAATCGTAACTGCTCACGCA
TTCATCATAATTTTCTTCATAGTAATACCAATCATAATCGGAGGATTCGGTAATTGACTT
ACTCCATTAATATTAGGGGCACCTGATATAGCATTCCCACGAATAAACAATTTAAGCTTC
TGACTTCTACCTCCATCACTAATATTATTATTATCATCCGCATTAGTAGAAAGAGGAGCA
GGAACAGGATGAACAGTATATCCACCATTAGCTAGAAACATCACCCATGCCGGACCCTCA
GTAGATATAACAATCTTTTCACTCCACTTAGCCGGTGCCTCTTCAATTCTAGGGGCAATT
AATTTCATTACAACCATCATCAATATACGAACAAGCGGAATAGTATTCGAACGCGTACCC
CTATTTGTATGAGCTGTAAAAATCACCACGATTCTCTTATTATTATCACTACCTGTCCTA
GCAGGCGCAATCACAATACTCCTAACTGATCGAAACTTCAATACAAGATTCTTCGATCCA
GCAGGAGGAGGAGATCCTATTCTATACCAACATTTATTTTGATTCTT
>oraniensis
GGAGCTTGAGCTGCCATAGCTGGTACCGCCCTAAGTCTCATCATCCGACTTGAACTTAGC
CAACCAGGTAGCCTTATTGGAGATGATCAAACTTATAACGTAGTCGTAACAGCACACGCT
TTCGTCATAATCTTCTTCATAGTTATACCAATTATAATCGGAGGATTTGGTAATTGATTA
GTCCCTTTAATATTAGGAGCACCAGATATAGCATTCCCACGCATAAATAACCTAAGATTT
TGATTATTACCTCCATCATTAATACTATTAATATCCTCAGCCCTTGTTGAAAGCGGAGCA
GGTACTGGATGAACAGTATACCCCCCATTAGCAAGCAACATTACACATGCCGGTCCATCT
GTTGATATAACAATCTTCTCACTTCACCTAGCAGGAGCATCATCAATTTTAGGAGCCATT
AACTTCATCACAACCATCATCAATATGCGAACCAGTGGAATGGTAATAGAACGAGTTCCA
TTATTCGTATGAGCAGTAAAAATTACTACAATTCTACTACTTTTATCACTCCCTGTATTA
GCCGGAGCAATTACTATACTATTAACTGATCGCAACTTCAATACCAGTTTCTTCGATCCT
GCAGGAGGGGGTGACCCTATTCTATACCAACACTTATTCTGATTCTT
>*Greece_Nisyros
NGAGCATGATCATCTATAGTAGGAACAGCACTAAGACTAATTATCCGATTAGAACTAAGC
CAACCCGGAAGATTAATCGGAGATGACCAAACCTATAATGTAATTGTTACAGCACACGCA
TTCATCATAATCTTCTTCATAGTAATACCTATCATGATTGGAGGTTTTGGAAACTGATTA
ATTCCACTAATACTAGGAGCACCAGATATAGCATTCCCACGAATAAACAATTTAAGATTC
TGACTCCTACCCCCTTCAATTATACTCCTACTATCCTCCGCACTAGTAGAAAACGGAGCA
GGAACAGGTTGAACCATCTATCCCCCTTTAGCAAGAAACATTACACATGCCGGCCCCTCT
GTTGACATAACCATCTTCTCTCTTCACTTAGCAGGAGCATCCTCAATCCTCGGCGCAATT
AACTTTATTACCACCATCATCAACATACGCTCCAGAGGAATAATCTTAGAACGAATACCA
TTATTTGTCTGATCGGTAAAAATCACAGCAATCCTCCTACTATTATCATTACCCGTTCTA
GCAGGAGCCATCACAATACTACTAACAGACCGAAACTTTAACACAAGATTTTTTGATCCT
GCTGGAGGAGGAGACCCAATTCTATACCAGCATCTCTTCTGATTCTT
>*Greece_Koufonisi
NGAGCATGATCATCCATAGTAGGAACAGCATTAAGACTAATTATNCGACTAGAATTAAGC
CAACCCGGAAGATTAATTGGAGATGACCAAACNTATAATGTAATTGTTACAGCACACGCA
TTCATNATAATCTTCTTNATAGTAATACCTATCATAATTGGAGGCTTNGGAAACTGNTTA
GTCCCATTAATACTAGGGGCACCAGATATAGCATTTCCACGAATAAATAATTTAAGATTC
TGATTATTACCCCCCTCAATNATACTACTTTTATCNTCNGCTTTAGTAGAAAANGGAGCA
GGAACAGGTTGAACTGTTTATCCCCCTTTAGCAAGAAACATCACACATGCTGGCCCCTCC
GTTGACATAACCATCTTCTCCCTTCACTTAGCAGGAGCATCCTCAATCTTAGGAGCAATC
AACTTCATCACCACCATTATTAATATACGCTCCAGAGGAATAGTAATAGAACGAATACCC
CTATTNGTCTGATCAGTAAAAATTACAGCAATCCTCCTATTATTATCACTACCCGTNCTA
GCAGGAGCTATTACAATACTATTAACAGATCGAAACTTTAACACAAGATTTTTTGACCCT
GCAGGAGGAGGAGACCCAATTCTATACCAACACCTTTTCTGATTCTT
>*Greece_Paros
GGAGCATGATCATCCATAGTAGGAACAGCATTAAGACTAATTATTCGACTAGAATTAAGC
CAACCCGGAAGATTAATTGGAGATGACCAAACTTATAATGTAATTGTTACAGCACACGCA
TTCATNATAATCTTCTTNATAGTAATACCCATCATAATTGGAGGCTTNGGAAACTGATTA
GTCCCATTAATACTAGGGGCACCAGATATAGCATTTCCACGAATAAATAATTTAAGATTC
TGATTANTACCCCCCTCAATNATACTACTTTTATCATCNGCTTTAGTAGAAAANGGAGCA
GGAACAGGTTGAACTGTTTATCCCCCTNTAGCAAGAAACATCACACATGCTGGCCCCTCC
GTTGACATAACCATCTTCTCCCTTCACTTAGCNGGAGCATCCTCAATCTTAGGAGCAATC
AACTTCATCACCACCATTATTAATATACGCTCCAGAGGAATAGTAATAGAACGAATACCC
CTATTCGTCTGATCAGTAAAAATTACAGCAATCCTCCTATTATTATCACTACCTGTCCTA
GCAGGAGCTATTACAATACTATTAACAGATCGAAACTTTAACACAAGATTNTTTGACCCT
GCAGGAGGAGGAGACCCAATTCTATACCAACACCTTTTCTGATTCTT
>*Greece_Amorgos
NNNGCATGATCATCCATAGTAGGAACAGCATTAAGACTAATCATCCGATTAGAATTAAGC
CAACCCGGAAGATTAATTGGAGATGACCAAACCTATAATGTAATTGTTACAGCACATGCC
TTTATTATAATCTTCTTCATAGTAATACCTATCATAATTGGAGGCTTTGGTAACTGATTA
GTCCCTTTAATATTAGGAGCACCAGATATAGCTTTTCCACGAATAAATAACTTAAGATTC
TGACTTCTACCCCCATCAATTATATTACTTTTATCCTCTGCTCTAGTAGAAAATGGAGCC
GGAACAGGCTGAACTGTTTATCCTCCTCTAGCAAGAAATATTACCCATGCTGGCCCCTCC
GTTGATATAACCATCTTCTCTCTCCATCTAGCAGGAGCATCCTCAATCCTAGGTGCAATT
AACTTCATCACAACTATTATCAATATACGCTCCAGAGGGATAGTAATAGAACGAATACCA
TTATTTGTCTGATCAGTAAAAATTACAGCAATCCTATTACTATTATCTCTACCTGTCCTA
GCAGGAGCCATTACAATACTACTAACAGACCGAAACTTTAATACAAGATTTTTTGACCCC
GCAGGAGGAGGAGATCCAATTCTATATCAACACCTATTTTGATTTTT
>*Greece_Anafi
NNNGCATGATCATCCATAGTAGGAACAGCATTAAGACTAATCATCCGACTAGAACTAAGC
CAACCCGGAAGATTAATTGGAGATGACCAAACCTATNATGTAATTGTTACAGCACACGCC
TTTATNATAATCTTCTTCATNGTAATACCTATCATAATTGGAGGCTTTGGAAACTGATTA
GTCCCTTTAATATTAGGAGCACCAGATATNGCATTTCCNCGAATAAATAANTTAAGATTC
TGACTTCTACCTCCCTCAATTATACTACTTTTATCCTCTGCTCTAGTAGAAAATGGAGCC
GGAACAGGCTGAACTGTTTATCCTCCTCTAGCAAGAAATATTACCCATGCTGGCCCTTCC
GTTGATATAACCATCTTCTCTCTCCATCTAGCAGGAGCATCCTCAATCCTAGGNGCAATT
AACTTCATCACAACTATTATCAATATACGCTCCAGAGGAATAGTAATAGAACGAATACCA
TTATTTGTCTGATCAGTAAAAATTACAGCAATCCTACTACTATTATCTCTACCNGTCCTA
GCAGGAGCCATTACAATACTCCTAACAGACCGAAACTTTAATACAAGATTTTTTGANCCC
GCAGGAGGAGGAGATCCCATTTTATATCAACACCTATTTTGATTTTT
>Greece_PortLagos-1
GGAGCATGATCATCYATAGTAGGAACAGCACTAAGACTAATTATTTGACTAGAASTAAGC
CAACCCGGAAGAYTAATTGGAGATGACCAAACCTATAATGTAATTGTTACAGCACACGCA
TTTATYATAATCTTCTTCATAGTAATACCCATYATAATTGGAGGCTTTGGAAACTGATTA
ATCCCATTAATACTAGGAGCACCAGATATAGCATTYCCACGAATAAATAATTTAAGATTC
TGACTTTTACCACCCTCAATTATAYTACTTCTATCYTCCGCATTAGTAGAAAATGGAGCA
GGAACAGGTTGAACYGTTTATCCCCCTTTAGCAAGAAACATYACACATGCTGGCCCTTCC
GTYGACATAACCATCTTCTCCCTTCACTTAGCAGGAGCATCCTCAATCTTAGGAGCAATC
AACTTCATCACCACTATTATTAACATACGCTCCAGAGGAATAGTAATAGAACGAATACCA
TTATTTGTCTGATCAGTAAAAATTACAGCAATCCTCTTATTATTATCATTACCTGTCCTA
GCAGGAGCCATTACAATACTACTAACAGATCGAAACTTYAACACAAGATTTTTTGATCCT
GCAGGAGGAGGAGATCCAATTCTATACCAACACCTTTTCTGATTYTT
>Greece_Kavala-1
GGAGCATGATCATCTATAGTAGGAACAGCACTAAGACTAATTATTCGACTAGAATTAAGC
CAACCCGGAAGACTAATTGGAGATGACCAAACCTATAATGTAATTGTTACAGCACATGCA
TTCATTATAATCTTCTTCATAGTAATACCYATCATAATYGGAGGCTTTGGAAACTGATTA
GTCCCACTAATACTAGGAGCACCAGAYATAGCATTYCCACGAATAAATAACTTAAGATTC
TGATTATTACCCCCCTCAATCATATTACTTTTATCATCCGCTTTAGTAGAAAATGGAGCA
GGAACAGGTTGAACTGTTTATCCCCCTTTAGCAAGAAACATCACACATGCTGGCCCCTCC
GTCGACATAACCATCTTCTCCCTTCACTTAGCAGGAGCATCTTCAATCTTAGGAGCAATC
AACTTCATCACCACTATTATTAATATACGATCCAGAGGAATAGTAATAGAACGAATACCC
TTATTCGTCTGATCAGTTAAAATTACAGCAATCCTCCTATTATTATCACTACCTGTCCTA
GCAGGAGCTATTACAATACTATTAACAGATCGAAACTTTAACACAAGATTCTTTGACCCT
GCAGGAGGAGGAGATCCAATTCTATACCAACACCTTTTCTGATTCTT
>Greece_Kavala-2
GGAGCATGATCATCTATAGTAGGAACAGCACTAAGACTAATTATTCGACTAGAATTAAGC
CAACCCGGAAGACTAATTGGAGATGACCAAACCTATAATGTAATTGTTACAGCACACGCA
TTCATTATAATCTTCTTCATAGTAATACCCATCATAATTGGAGGCTTTGGAAACTGATTA
GTCCCACTAATACTAGGAGCACCAGACATAGCATTYCCACGAATAAATAACTTAAGATTC
TGATTWTTACCCCCCTCAATCATACTACTTTTATCCTCCGCTYTAGTAGAAAATGGAGCA
GGAACAGGTTGAACTGTTTATCCCCCTTTAGCAAGAAACATCACACATGCTGGCCCCTCC
GTTGACATAACCATCTTCTCCCTTCACTTAGCAGGAGCATCTTCAATCTTAGGAGCAATC
AACTTCATCACCACTATTATTAATATACGATCCAGAGGAATAGTAATAGAACGAATACCC
TTATTCGTCTGATCAGTTAAAATYACAGCAATCCTCCTATTATTATCATTACCTGTCCTA
GCAGGAGCTATTACAATACTATTAACAGATCGAAACTTTAACACAAGATTCTTTGACCCT
GCAGGAGGAGGAGATCCAATTCTATACCAACACCTTTTCTGATTCTT
>Greece_PortLagos-2
GGAGCATGATCATCTATAGTAGGAACAGCACTAAGACTAATTATTCGACTAGAATTAAGC
CAACCCGGAAGACTAATTGGAGATGACCAAACCTATAATGTAATTGTTACAGCACACGCA
TTCATCATAATCTTCTTCATAGTAATACCCATCATAATTGGAGGCTTTGGAAACTGATTA
GTCCCACTAATACTAGGAGCACCAGAYATAGCATTYCCACGAATAAATAACTTAAGATTC
TGAYTNTTACCCCCCTCAATCATACTACTTTTATCCTCCGCTTTAGTAGAAAATGGAGCA
GGAACAGGTTGAACTGTTTATCCCCCTTTAGCAAGAAACATTACACATGCTGGCCCCTCC
GTTGACATAACCATCTTCTCCCTTCACTTAGCAGGAGCATCTTCAATCTTAGGAGCAATC
AACTTCATCACCACTATTATTAAYATACGATCCAGAGGAATAGTAATAGAACGAATACCC
TTATTCGTCTGATCAGTTAAAATTACAGCAATCCTCCTATTATTATCATTACCTGTCCTA
GCAGGAGCTATTACAATACTATTAACAGATCGAAACTTTAACACAAGATTYTTTGATCCT
GCAGGAGGAGGAGATCCAATTCTATACCAACACCTTTTCTGATTCTT
>Turkey_Izmir
GGAGCATGATCATCCATAGTNGGAACAGCATTAAGACTAATCATCCGACTAGAATTAAGC
CAACCCGGAAGATTAATTGGAGATGACCAAACCTATAATGTAATCGTTACAGCACACGCA
TTCATCATAATCTTCTTCATAGTAATACCTATYATAATTGGAGGCTTCGGAAACTGATTA
GTCCCACTAATACTAGGAGCTCCAGATATAGCATTCCCACGAATAAATAATTTAAGATTC
TGACTCCTACCCCCCTCAATCATACTCCTTCTATCCTCCGCACTAGTAGAAAATGGAGCT
GGAACAGGTTGAACTGTTTATCCTCCTTTAGCAAGAAACATTACACATGCTGGCCCTTCC
GTTGACATAACCATCTTCTCCCTTCACTTAGCAGGAGCATCCTCAATCCTAGGGGCAATC
AACTTTATCACCACTATTATTAATATACGCTCCAGAGGAATAGTAATAGAACGAATACCC
TTATTTGGATGATCAGGAAAAATCACAGCAATCCTCTTATTATTATCAGTACCTGTTTTA
GCAGGAGCCATCACAATACTACTAACAGATCGAAACTTTAACACAAGATTTTTTGATCCT
GCAGGAGGAGGAGACCCAATCTTATACCAACACCTCTTCTGATTTTT
>Turkey_Troy
NNNNNNNNNNNNNNNNNNNNNGGAACAGCACTAAGACTAATCATCCGATTAGAATTAAGC
CAAACCGGAAGATTAATTGGAGATGATCAAACCTATAATGTAATCGTTACAGCACAYGCA
TTCATCATAATCTTCTTCATAGTAATACCAATCATAATTGGAGGCTTTGGAAACTGATTA
GTCCCACTAATACTAGGAGCWCCAGATATAGCATTCCCACGAATAAATAATTTAAGATTC
TGACTCCTACCACCCTCAATCATACTCCTTCTATCCTCCGCATTAGTAGAAAATGGAGCT
GGAACAGGTTGAACTGTCTATCCTCCTTTAGCAAGAAACATTACACATGCTGGTCCTTCC
GTTGACATAACCATCTTCTCCCTTCACTTAGCAGGAGCATCCTCAATCCTAGGCGCAATC
AACTTTATTACCACTATTATTAATATACGCTCCAGAGGAATAGTAATAGAACGAATACCA
TTATTTGTCTGATCAGTAAAAATCACAGCAATCCTCTTATTATTATCATTACCTGTTCTA
GCAGGAGCCATCACAATACTACTAACAGATCGAAACTTTAACACAAGATTTTTTGATCCT
GCCGGAGGAGGAGATCCAATCTTATACCAACACCTCTTCTGATTCTT
>Romania
GGAGCATGATCATCGATAGTAGGAACAGCACTAAGATTAATYATCCGACTAGAAYTAAGC
CAACCCGGAAGATTAATTGGAGATGACCAAACYTATAATGTAATTGTTACAGCACACGCA
TTTATYATAATCTTTTTCATAGTAATACCCATCATAATTGGAGGCTTTGGAAACTGATTA
GTCCCATTAATACTAGGAGCACCAGATATAGCATTCCCACGAATAAATAACTTAAGATTY
TGACTTTTACCCCCCTCAATCATACTACTTTTATCYTCCGCWTTAGTAGAAAATGGAGCA
GGAACAGGTTGAACCGTTTATCCCCCCTTAGCAAGAAACATTACCCATGCCGGCCCCTCC
GTTGACATAACCATTTTCTCCCTTCACYTAGCAGGAGCATCYTCAATCTTAGGAGCAATC
AACTTCATCACYACYATTATTAACATACGATCCAGAGGAATAGTAATAGAACGAATACCA
TTATTYGTMTGATCAGTAAAAATYACAGCAATCCTCCTATTATTATCATTACCTGTTCTA
GCAGGAGCCATTACAATACTATTAACAGATCGAAACTTTAACACAAGATTTTTTGATCCT
GCAGGAGGAGGAGACCCAATTCTATACCAACACCTATTCTGATTTTT
>Hungary-1
GGAGCATGATCATCAATAGTAGGAACAGCACTAAGACTAATTATCCGATTAGAATTAAGC
CAACCCGGAAGATTAATTGGAGATGACCAAACGTATAATGTAATCGTTACAGCACACGCA
TTCATCATAATCTTC---ATAGTAATACCCATCATAATTGGAGGCTTTGGAAACTGATTA
GTCCCATTAATATTAGGAGCACCAGATATAGCATTCCCACGAATAAATAATCTAAGATTC
TGACTTTTACCGCCCTCAATCATACTACTTCTATCCTCTGCATTAGTAGAAAACGGAGCA
GGAACAGGCTGAACCGTTTATCCCCCTTTAGCAAGAAACATTACACACGCTGGCCCCTCC
GTTGACATAACCATCTTCTCCCTTCACCTAGCAGGAGCATCCTCAATTTTAGGCGCAATC
AACTTCATCACTACTATCATTAATATACGCTCCAGAGGAATAGTAATAGAACGAATTCCT
TTATTTGTTTGATCAGTAAAAATTACTGCAATCCTTCTATTATTATCATTACCTGTTTTA
GCAGGAGCCATCACAATACTACTAACAGATCGAAACTTTAACACAAGATTCTTTGATCCT
GCTGGAGGAGGATNNNNNNNNNNNNNNNNNNNNNNNNNNNNNNNNNN
>Hungary-2
GGAGCATGATCATCAATAGTAGGAACAGCACTAAGACTAATTATCCGATTAGAATTAAGC
CAACCAGGAAGATTAATTGGAGATGACCAAACYTATAAAGTAATCGCTACAGCACACGCA
TTCATCATAATCTTC---ATAGTAATACCCATCATAATTGGAGGCTTTGGAAACTGATTA
GTCCCATTAATATTAGGAGCACCAGATATAGCATTCCCACGAATAAATAATCTAAGATTC
TGACTTTTACCGCCCTCAATCATACTACTTCTATCCTCTGCATTAGTAGAAAACGGAGCA
GGAACAGGCTGAACCGTTTATCCCCCTTTAGCAAGAAACATTACACACGCTGGCCCCTCC
GTTGACATAACCATCTTCTCCCTTCACCTAGCAGGAGCATCCTCAATTTTAGGCGCAATC
AACTTCATCACCACTATTATTAATATACGCTCCAGAGGAATAGTAATAGAACGAATTCCT
TTATTTGTTTGATCAGTAAAAATTACTGCAATCCTTCTATTATTATCATTACCTGTTTTA
GCAGGAGCCATCACAATACTACTAACAGATCGAAACTTTAACACAAGATTTTTTGATCCT
GCTGGAGGAGGNNNNNNNNNNNNNNNNNNNNNNNNNNNNNNNNNNNN
>Hungary-3
GGAGCATGATCATCAATAGTAGGAACAGCACTAAGACTAATTATCCGATTAGAATTAAGC
CAACCCGGAAGATTAATTGGAGATGACCAAACTTATAATGTAATTGTYACAGCACACTCA
TTCATCATAATCTTC---ATAGTAATACCCATCATAATTGGAGGCTTTGGAAAYTGATTA
GTCCCATTAATATTAGGAGCACCAGATATAGCATTCCCACGAATAAATAATCTAAGATTC
TGACTTTTACCGCCCTCAATCATACTACTTCTATCCTCTGCATTAGTAGAAAACGGAGCA
GGAACAGGCTGAACCGTTTATCCCCCTTTAGCAAGAAACATTACACACGCTGGCCCCTCC
GTTGACATAACCATCTTCTCCCTTCACCTAGCAGGAGCATCCTCAATTTTAGGCGCAATC
AACTTCATCACTACTATTATTAATATACGCTCCAGAGGAATAGTAATAGAACGAATTCCT
TTATTTGTTTGATCAGTAAAAATTACTGCAATCCTTCTATTATTATCATTACCTGTTTTA
GCAGGAGCCATCACAATACTACTAACAGATCGAAACTTTAACACAAGATTCTTTGATCCT
GCAGGAGGAGGAGACNNNNNNNNNNNNNNNNNNNNNNNNNNNNNNNN
>France
GGCGCATGCTCATCTATTGTAGGAACCGCAGTGAGACAWATYATCMGACTAGAATTAAGA
CAACCCGGAAAATTAATTGGAGATGACCAAACCTATAATGTAATTGTTACCGCACACGCA
TTCATCATAATCTTCTTTATAGTAATACCAATCATAATTGGAGGCTTCGGAAACTGATTA
GTACCATTAATACTAGGAGCACCAGATATAGCATTCCCTCGAATAAATAATTTAAGATTT
TGACTCCTACCTCCTTCAATTATACTACTTCTATCCTCCGCACTAGTAGAAAATGGAGCA
GGAACAGGCTGAACTGTTTATCCTCCTTTAGCAGGAAACATCACACACGCTGGCCCCTCT
GTAGACATAAACATCTTTTCCCTTCACTTAGCAGGAGCATCCTCAATTCTAGGAGCTATT
AATTTCATCACTACCATCATCAATATACGCTCCAGAGGAATAGTAATAGAACGANNTCCA
TTATTCGTAGGATCAGTAAAAATTACAGCAATCTTACTCTTATTATCACTACCCGTTCTA
GCAGGARCCATTACAATACTATTAAAAGATCGAAACTTTAACACAAGATTTTTTGATCCT
GCTGGAGGAGGAGATCCAATCTTATATCACCACCTATATTGAYTCTC
>Austria-1
GGAGCATGATCATCTATAGTAGGAACAGCACTAAGACTAATCATCCGTCTAGAATTAAGC
CAACCCGGAAGATTAATTGGAGACGACCAAACTTATAATGTGATCGTTACAGCACATGCA
TTCATCATAATCTTCTTTATAGTAATACCYATYATAATTGGAGGATTTGGAAATTGATTA
GTTCCATTAATACTAGGAGCACCAGATATAGCATTTCCACGAATAAATAATTTAAGATTC
TGACTACTACCCCCCTCAATCATACTACTCCTATCTTCTGCTTTAGTAGAAAATGGAGCA
GGAACAGGTTGAACCGTTTATCCTCCTCTAGCAAGAAACATTACACATGCTGGTCCCTCT
GTTGATATAACCATCTTCTCCCTTCACCTAGCAGGAGCATCTTCAATCCTAGGTGCAATC
AACTTCATCACTACCATCATTAACATACGTTCCAGAGGAATAGTAATAGAACGAATACCA
TTATTTGTATGATCAGTAAAAATTACAGCAATCCTCTTATTATTATCATTACCCGTTCTA
GCTGGAGCCATTACAATACTATTAACAGATCGAAACTTCAACACAAGATTTTTTGATCCT
GCAGGAGGAGGAGACCCAATCTTATACCAGCATCTCTTCTGATNNNN
>Austria-2
GGAGCATGATCATCTATAGTAGGAACAGCACTAAGACTAATCATCCGWCTAGAATTAAGC
CAACCCGGAAGATTAATTGGAGACGACCAAACTTATAATGTGATCGTTACAGCACATGCA
TTCATCATAATCTTCTTYATAGTAATACCYATYATAATTGGAGGATTTGGAAATTGATTA
GTTCCATTAATACTAGGAGCACCAGATATAGCATTTCCACGAATAAATAATTTAAGATTC
TGACTACTACCCCCCTCAATCATACTACTCCTATCTTCTGCTTTAGTAGAAAATGGAGCA
GGAACAGGTTGAACCGTTTATCCTCCTCTAGCAAGAAACATTACACATGCTGGTCCCTCY
GTTGAYATAACCATCTTCTCCCTTCACCTAGCAGGAGCATCTTCAATCCTAGGTGCAATC
AACTTCATCACTACCATCATTAACATACGTTCCAGAGGAATAGTAATAGAACGAATACCA
TTATTTGTATGATCAGTAAAAATTACAGCAATCCTCTTATTATTATCATTACCCGTTCTA
GCTGGAGCCATTACAATACTATTAACAGATCGAAACTTCAACACAAGATTTTTTGATCCT
GCAGGAGGAGGAGACCCAATCTTATACCAGCATCTCTTCTGATTTTT
>Austria-3
GGAGCATGATCATCTATAGTAGGAACAGCACTAAGACTAATCATCCGTCTAGAAYTAAGC
CAACCCGGAAGATTAATTGGAGACGACCAAACTTATAATGTGATCGTTACAGCACATGCA
TTCATCATAATCTTCTTTATAGTAATACCTATYATAATTGGAGGATTTGGAAATTGATTA
GTTCCATTAATACTAGGAGCACCAGATATAGCATTTCCACGAATAAATAATTTAAGATTC
TGACTACTACCCCCCTCAATCATACTACTCCTATCTTCTGCTTTAGTAGAAAATGGAGCA
GGAACAGGTTGAACCGTTTATCCTCCTCTAGCAAGAAACATTACACATGCTGGTCCCTCT
GTTGAYATAACCATCTTCTCCCTTCACCTAGCAGGAGCATCTTCAATCCTAGGTGCAATC
AACTTCATCACTACCATCATTAACATACGTTCCAGAGGAATAGTAATAGAACGAATACCA
TTATTTGTATGATCAGTAAAAATTACAGCAATCCTCTTATTATTATCATTACCCGTTCTA
GCTGGAGCCATTACAATACTATTAACAGATCGAAACTTCAACACAAGATTTTTTGATCCT
GCAGGAGGAGGAGACCCAATCTTATACCAGCATCTCTTCTGATTTTT
>Austria-4
GGAGCATGATCATCTATAGTAGGAACAGCACTAAGACTAATCATCCGWCTAGAATTAAGC
CAACCCGGAAGATTAATTGGAGAYGACCAAACTTATAATGTGATCGTTACAGCACATGCA
TTCATCATAATCTTCTTYATAGTAATACCYATYATAATTGGAGGATTTGGAAATTGATTA
GTTCCATTAATACTAGGAGCACCAGATATAGCATTTCCACGAATAAATAATTTAAGATTC
TGACTACTACCCCCCTCAATCATACTACTCCTATCTTCTGCWTTAGTAGAAAATGGAGCA
GGAACAGGTTGAACCGTTTATCCTCCTCTAGCAAGAAACATTACACATGCTGGTCCCTCY
GTTGACATAACCATCTTCTCCCTTCACCTAGCAGGAGCATCTTCAATCCTAGGTGCAATC
AACTTCATCACTACCATCATTAACATACGTTCCAGAGGAATAGTAATAGAACGAATACCA
TTATTTGTATGATCAGTAAAAATTACAGCAATCCTCTTATTATTATCATTACCCGTTCTA
GCTGGAGCCATTACAATACTATTAACAGATCGAAACTTCAACACAAGATTTTTTGATCCT
GCAGGAGGAGGAGACCCAATCTTATACCAGCATCTCTTCTGATTTTT
>Austria-5
GGAGCATGATCATCTATAGTAGGAACAGCACTAAGACTAATCATCCGTCTAGAATTAAGC
CAACCCGGAAGATTAATTGGAGACGACCAAACTTATAATGTGATCGTTACAGCACATGCA
TTCATCATAATCTTCTTTATAGTAATACCTATYATAATTGGAGGATTTGGAAATTGATTA
GTTCCATTAATACTAGGAGCACCAGATATAGCATTTCCACGTATAAATAATTTAAGATTC
TGACTACTACCCCCCTCAATCATACTACTCCTATCTTCTGCTTTAGTAGAAAATGGAGCA
GGAACAGGTTGAACCGTTTATCCTCCTCTAGCAAGAAACATTACACATGCTGGTCCCTCT
GTTGATATAACCATCTTCTCCCTTCACCTAGCAGGAGCATCTTCAATCCTAGGTGCAATC
AACTTCATCACTACCATCATTAACATACGTTCCAGAGGAATAGTAATAGAACGAATACCA
TTATTTGTATGATCAGTAAAAATTACAGCAATCCTCTTATTATTATCATTACCCGTTCTA
GCTGGAGCCATTACAATACTATTAACAGATCGAAACTTCAACACAAGATTTTTTGATCCT
GCAGGAGGAGGAGACCCAATCTTATACCAGCATCTCTTCTGATTTTT
>Austria-6
GGAGCATGATCATCTATAGTAGGAACAGCACTAAGACTAATCATCCGTCTAGAATTAAGC
CAACCCGGAAGATTAATTGGAGACGACCAAACTTATAATGTGATCGTTACAGCACATGCA
TTCATCATAATCTTCTTYATAGTAATACCYATYATAATTGGAGGATTTGGAAATTGATTA
GTTCCATTAATACTAGGAGCACCAGATATAGCATTTCCACGAATAAATAATTTAAGATTC
TGACTACTACCCCCCTCAATCATACTACTCCTATCTTCTGCTTTAGTAGAAAATGGAGCA
GGAACAGGTTGAACCGTTTATCCTCCTCTAGCAAGAAACATTACACATGCTGGTCCCTCT
GTTGAYATAACCATCTTCTCCCTTCACCTAGCAGGAGCATCTTCAATCCTAGGTGCAATC
AACTTCATCACTACCATCATTAACATACGTTCCAGAGGAATAGTAATAGAACGAATACCA
TTATTTGTATGATCAGTAAAAATTACAGCAATCCTCTTATTATTATCATTACCCGTTCTA
GCTGGAGCCATTACAATACTATTAACAGATCGAAACTTCAACACAAGATTTTTTGATCCT
GCAGGAGGAGGAGACCCAATCTTATACCAGCATCTCTTCTGATTTTT
>Austria-7
GGAGCATGATCATCTATAGTAGGAACAGCACTAAGACTAATCATCCGWCTAGAATTAAGC
CAACCCGGAAGATTAATTGGAGACGACCAAACYTATAATGTGATYGTTACAGCACATGCA
TTCATCATAATCTTCTTYATAGTAATACCYATYATAATTGGAGGATTTGGAAAYTGATTA
GTTCCATTAATACTAGGAGCACCAGATATAGCATTTCCACGAATAAATAATTTAAGATTC
TGACTACTACCCCCCTCAATCATACTACTCCTATCTTCTGCWTTAGTAGAAAATGGAGCA
GGAACAGGTTGAACCGTTTATCCTCCTCTAGCAAGAAACATTACACATGCTGGYCCCTCC
GTTGACATAACCATCTTCTCCCTTCACCTAGCAGGAGCATCTTCAATCCTAGGTGCAATC
AACTTCATCACTACCATCATTAACATACGTTCCAGAGGAATAGTAATAGAACGAATACCA
TTATTTGTATGATCAGTAAAAATTACAGCAATCCTCTTATTATTATCATTACCCGTTCTA
GCWGGAGCCATTACAATACTATTAACAGATCGAAACTTCAACACAAGATTTTTTGATCCT
GCAGGAGGAGGAGACCCAATCTTATACCAGCATCTCTTCTGATTTTT
>Austria-8
GGAGCATGATCATCTATAGTAGGAACAGCACTAAGACTAATCATCCGWCTAGAATTAAGC
CAACCCGGAAGATTAATTGGAGACGACCAAACTTATAATGTGATCGTTACAGCACATGCA
TTCATCATAATCTTCTTTATAGTAATACCTATYATAATTGGAGGATTTGGAAATTGATTA
GTTCCATTAATACTAGGAGCACCAGATATAGCATTTCCACGWATAAATAATTTAAGATTC
TGACTACTACCCCCCTCAATCATACTACTCCTATCTTCTGCTTTAGTAGAAAATGGAGCA
GGAACAGGTTGAACCGTTTATCCTCCTCTAGCAAGAAACATTACACATGCTGGTCCCTCY
GTTGAYATAACCATCTTCTCCCTTCACCTAGCAGGAGCATCTTCAATCCTAGGTGCAATC
AACTTCATCACTACCATCATTAACATACGTTCCAGAGGAATAGTAATAGAACGAATACCA
TTATTTGTATGATCAGTAAAAATTACAGCAATCCTCTTATTATTATCATTACCCGTTCTA
GCTGGAGCCATTACAATACTATTAACAGATCGAAACTTCAACACAAGATTTTTTGATCCT
GCAGGAGGAGGAGACCCAATCTTATACCAGCATCTCTTCTGATTTTT
>Austria-9
GGAGCATGATCATCTATAGTAGGAACAGCACTAAGACTAATCATCCGWCTAGAATTAAGC
CAACCCGGAAGATTAATTGGAGACGACCAAACTTATAATGTGATCGTTACAGCACATGCA
TTCATCATAATCTTCTTYATAGTAATACCYATYATAATTGGAGGATTTGGAAATTGATTA
GTTCCATTAATACTAGGAGCACCAGATATAGCATTTCCACGAATAAATAATTTAAGATTC
TGACTACTACCCCCCTCAATCATACTACTCCTATCTTCTGCTTTAGTAGAAAATGGAGCA
GGAACAGGTTGAACCGTTTATCCTCCTCTAGCAAGAAACATTACACATGCTGGTCCCTCT
GTTGAYATAACCATCTTCTCCCTTCACCTAGCAGGAGCATCTTCAATCCTAGGTGCAATC
AACTTCATCACTACCATCATTAACATACGTTCCAGAGGAATAGTAATAGAACGAATACCA
TTATTTGTATGATCAGTAAAAATTACAGCAATCCTCTTATTATTATCATTACCCGTTCTA
GCWGGAGCCATTACAATACTATTAACAGATCGAAACTTCAACACAAGATTTTTTGATCCT
GCAGGAGGAGGAGACCCAATCTTATACCAGCATCTCTTCTGATTTTT
>Austria-10
GGAGCATGATCATCTATAGTAGGAACAGCAYTAAGACTAATYATCCGWCTAGAAYTAAGC
CAACCCGGAAGATTAATTGGAGAYGACCAAACYTATAATGTRATYGTTACAGCACATGCA
TTCATCATAATCTTCTTCATAGTAATACCCATYATAATTGGAGGATTTGGAAAYTGATTA
GTYCCATTAATACTAGGAGCACCAGATATAGCATTTCCACGAATAAATAATTTAAGATTC
TGACTACTACCCCCCTCAATCATACTACTCCTATCYTCTGCATTAGTAGAAAATGGAGCA
GGAACAGGTTGAACCGTTTATCCTCCTTTAGCAAGAAACATTACACATGCTGGCCCCTCC
GTTGACATAACCATCTTCTCCCTTCACCTAGCAGGAGCATCTTCAATCCTAGGYGCAATC
AACTTCATCACTACCATCATTAAYATACGTTCCAGAGGAATAGTAATAGAACGAATACCA
TTATTTGTATGATCAGTAAAAATTACAGCAATCCTCTTATTATTATCATTACCCGTTCTA
GCTGGAGCCATTACAATACTATTAACAGATCGAAACTTCAACACAAGATTTTTTGATCCT
GCAGGAGGAGGAGACCCAATCTTATACCAGCATCTCTTCTGATTTTT
