# Supplementary material for: The Evolutionary History of the Rediscovered Austrian Population of the Giant Centipede Scolopendra cingulata Latreille 1829 (Chilopoda, Scolopendromorpha)
Source: PLoS One. 2014 Sep 24;9(9):e108650. doi: 10.1371/journal.pone.0108650 (PMC4177219; doi:10.1371/journal.pone.0108650)
Supplement: Alignment S3 — Muscle [41] alignment of concatenated S. cingulata 16S and COI sequences. (TXT) [file pone.0108650.s005.txt]

>*cretica
ACATGTTTTTATGGTGTAATATGTAAAGTCCGACCTGCCCAATGATTATTTGAATGGCCG
CAGTATTTTGACTGTGCAAAGGTAGCATAATCAATAGTCTATTAATTGTAGTCTGGAATG
AAAGGTTTGAC---GGGGATTCTTTTTTATA-ATAAAGATGAATTTAAATAGTCGGTAAA
AATGCTGACGTGTATTAGAGGGACGAGAAGACCCTATTAAGTTTTACATAGTAAAAGTTA
ATAGTTTAGTAAGTTTT-----AATTTTTTGATGTTTGGTTGGGGCAATCTTGAACATTA
AATGTTTTTTGTGATTACTATATATAAGTTGCTGATCCAATAATATTGATTGTTAGAATA
AATTACTATAGGGATAACAGCGTAATATATCTGGAGAGTTCATATTGATGGATTATGTTT
GCGACCTCGATGTTGAATTAGGATGCTCTTAAGGCGCAGGAGCTTAATTGAGTGGTCTGT
TCGACCATTAAATTCCTACGTGATCTGANNNNNNNNNNNNNNNNNNNNNNGAACAGCCCT
AAGACTAATTATCCGCTTAGAGCTTAGCCAACCAGGCAGATTAATCGGCGACGATCAAAC
TTATAATGTAATCGTAACTGCTCACGCATTCATCATAATTTTCTTCATAGTAATACCAAT
CATAATCGGAGGATTCGGTAATTGACTTACTCCATTAATATTAGGGGCACCTGATATAGC
ATTCCCACGAATAAACAATTTAAGCTTCTGACTTCTACCTCCATCACTAATATTATTATT
ATCATCCGCATTAGTAGAAAGAGGAGCAGGAACAGGATGAACAGTATATCCACCATTAGC
TAGAAACATCACCCATGCCGGACCCTCAGTAGATATAACAATCTTTTCACTCCACTTAGC
CGGTGCCTCTTCAATTCTAGGGGCAATTAATTTCATTACAACCATCATCAATATACGAAC
AAGCGGAATAGTATTCGAACGCGTACCCCTATTTGTATGAGCTGTAAAAATCACCACGAT
TCTCTTATTATTATCACTACCTGTCCTAGCAGGCGCAATCACAATACTCCTAACTGATCG
AAACTTCAATACAAGATTCTTCGATCCAGCAGGAGGAGGAGATCCTATTCTATACCAACA
TTTATTTTGATTCTT
>*canidens-1
ACATGTCTTTATGATATAATATATAAAGTCTGACCTGCCCAATGATTATATAAATGGCCG
CAGTATTTTGACTGTGCAAAGGTAGCATAATCAATAGTCTATTAATTGTAGTCTGGAATG
AAAGGTTCGACGGATAA-TTTCTTTATTTTAAATAAAATTGAACTTAAATAATTAGTAAA
AATGCTAATGTATGATAGAGGGACGAGAAGACCCTATTAAGTTTTACATAATAAGAAATA
TTGATTTAGTAGGC---TTATGTTCTTATTGATGTTTGATTGGGGCAATCTTAAACAATA
AATGTTTAATATATTTACTATACATAAGTTATTGATCCAATAATATTGATTGTTGGAATA
AATTACTATAGGGATAACAGCGTAATATATCTGGAGAGTTCATATTGATGGATTATGTTT
GCGACCTCGATGTTGAATTAGGATTCTCTGAAGGCGCAGGAGCTTATATGAGTGGTCTGT
TCGACCATTAAATTCCTACGTGATCTGANNNNNNNGATCTGCAATAGTAGGGACTGCACT
AAGACTAATCATCCGATTAGAACTTAGACAACCTGGCAGTCTAATTGGAGATGATCAAAC
CTATAATGTAGTTGTTACTGCCCATGCGTTCGTAATAATTTTCTTCATAGTTATACCCAT
CATAATCGGAGGATTCGGTAATTGATTAACACCCTTAATATTAGGCGCACCCGATATAGC
ATTCCCTCGTATAAACAACTTAAGTTTCTGATTATTACCTCCATCATTAATATTATTATT
ATCATCGGCATTAGTTGAAAACGGAGCAGGAACAGGATGAACTGTTTACCCACCCTTAGC
TGGTAATATTACTCACGCTGGACCTTCAGTAGACATAACCATCTTCTCTTTGCATTTAGC
AGGAGCCTCCTCAATTTTGGGAGCCATTAACTTCATCACAACAATTATTAATATACGAAC
AAGAGGGATAGTATTTGAACGAGTTCCATTATTCGTTTGAGCTGTAAAAATTACAACAAT
CCTCCTTCTAATATCATTACCAGTCCTTGCTGGGGCAATTACCATACTTTTAACCGATCG
AAACTTCAATACTAGATTTTTCGACCCTGCAGGAGGAGGTGATCCAATTCTATATCAACA
CTTATTCTGATTCTT
>*canidens-2**
NNNNNNNNNNNNNNNNNNNNNNNNNNNNNNNNNNNNNNNNNNNNNNNNNNNNNNNNNNNN
NNNNNNNNNNNNNNNNNNNNNNNNNNNNNNNNNNNNNNNNNNNNNNNNNNNNNNNNNNNN
NNNNNNNNNNNNNNNNNNNNNNNNNNNNNNNNNNNNNNNNNNNNNNNNNNNNNNNNNNNN
NNNNNNNNNNNNNNNNNNNNNNNNNNNNNNNNNNNNNNNNNNNNNNNNNNNNNNNNNNNN
NNNNNNNNNNNNNNNNNNNNNNNNNNNNNNNNNNNNNNNNNNNNNNNNNNNNNNNNNNNN
NNNNNNNNNNNNNNNNNNNNNNNNNNNNNNNNNNNNNNNNNNNNNNNNNNNNNNNNNNNN
NNNNNNNNNNNNNNNNNNNNNNNNNNNNNNNNNNNNNNNNNNNNNNNNNNNNNNNNNNNN
NNNNNNNNNNNNNNNNNNNNNNNNNNNNNNNNNNNNNNNNNNNNNNNNNNNNNNNNNNNN
NNNNNNNNNNNNNNNNNNNNNNNNNNNNNNNNCATGATCTGCAATAGTAGGGACTGCACT
AAGACTAATCATCCGATTAGAACTTAGACAACCTGGCAGTCTAATTGGAGATGATCAAAC
CTATAATGTAGTTGTTACTGCTCATGCGTTCGTAATAATTTTCTTCATAGTTATACCCAT
CATAATCGGAGGATTCGGTAATTGATTAACACCCTTAATATTAGGCGCACCCGATATAGC
ATTCCCTCGTATAAACAACTTAAGTTTCTGATTATTACCTCCATCATTAATATTATTATT
ATCATCGGCATTAGTTGAAAACGGAGCAGGAACAGGATGAACTGTTTACCCACCCTTAGC
TGGTAATATTACTCACGCTGGACCTTCAGTAGACATAACCATCTTCTCTTTGCATTTAGC
AGGAGCCTCCTCAATTTTGGGAGCCATTAACTTCATCACAACAATTATTAATATACGAAC
AAGAGGGATAGTATTTGAACGAGTTCCATTATTCGTTTGAGCTGTAAAAATTACAACAAT
CCTCCTTCTAATATCATTACCAGTCCTTGCTGGGGCAATTACCATACTTTTAACCGATCG
AAACTTCAATACTAGATTTTTCGACCCTGCAGGAGGAGGTGATCCAATTCTATATCAACA
CTTATTCTGATTCTT
>oraniensis
ACATGTCTTCATGATATGATATATGAAGTCTGATCTGCCCAATGTTTA-ATTAATGGCCG
CGGTATATTGACTGTGCGAAGGTAGCGTAATAAATAGTCTATTAATTGTAGTCTGGTATG
AAGGATTTGACCTAAGGGAGACTATTCTTTTTAATAAGATGAATTTTAATAATCAGTAAA
AATGCTGATGTGATTTTGAGGGACGAGAAGACCCTATTGAGTTTAATGTGATCAGT--TG
AAAGATTA----------TATTTAATTGTTAGCATTTGATTGGGGCGATTTTAAACATTA
AACGTT----TAGTTTAATTTGTATTAGTTATTGATCCATTATTAGTGATTGTGAGAATA
AATTACCATAGGGATAACAGCGTAATTTTTTTTTAGAGTTCTTATCGACAAATAA-GATT
GCGACCTCGATGTTGAATTAGGGTTCCTACAAGGAGTAGAAGATTGAT-AGGTAGTCTGT
TCGACTATTAAATTCCTACATGATCTGAGGAGCTTGAGCTGCCATAGCTGGTACCGCCCT
AAGTCTCATCATCCGACTTGAACTTAGCCAACCAGGTAGCCTTATTGGAGATGATCAAAC
TTATAACGTAGTCGTAACAGCACACGCTTTCGTCATAATCTTCTTCATAGTTATACCAAT
TATAATCGGAGGATTTGGTAATTGATTAGTCCCTTTAATATTAGGAGCACCAGATATAGC
ATTCCCACGCATAAATAACCTAAGATTTTGATTATTACCTCCATCATTAATACTATTAAT
ATCCTCAGCCCTTGTTGAAAGCGGAGCAGGTACTGGATGAACAGTATACCCCCCATTAGC
AAGCAACATTACACATGCCGGTCCATCTGTTGATATAACAATCTTCTCACTTCACCTAGC
AGGAGCATCATCAATTTTAGGAGCCATTAACTTCATCACAACCATCATCAATATGCGAAC
CAGTGGAATGGTAATAGAACGAGTTCCATTATTCGTATGAGCAGTAAAAATTACTACAAT
TCTACTACTTTTATCACTCCCTGTATTAGCCGGAGCAATTACTATACTATTAACTGATCG
CAACTTCAATACCAGTTTCTTCGATCCTGCAGGAGGGGGTGACCCTATTCTATACCAACA
CTTATTCTGATTCTT
>*Greece_Nisyros
ACATGGTCTTATGGTTTATTATTTAAGATCTGGCCTGCTCGATGCGTGTGTTAATGGCCG
CGGTATATTGACCGTGCGAAGGTAGCATAATAATTAGGCTGTTAATTGTAGTCTTGTATG
AAAGGTTGGACATAGGAGATTCTTTCTTATTTGCATTGTTGAATTTAAATAATTAGTAAG
AATGCTAATGTGATTTAAAGGGACGAGAAGACCCTATTGAGTTTTATAT-TTAAGT--TT
TTGGTTTGTTTGATATACTATATGATGAGTAATATTTGGTTGGGGTGACTATTTTAGGTA
AACATT----ATATTTTATTTGTGTTAATTTTTGATCCACTATTAGTGATTAGTAGAATA
AATTACCATAGGGATAACAGCATAATTTATTTGGAGAGTTCTTATTGATAAATAA-GTTT
GTGACCTCGATGTTGGATTAGGATTCCTGTTGGGTGTAGGTGCTNNNNNNNNNNNNNNNN
NNNNNNNNNNNNNNNNNNNNNNNNNNNNNGAGCATGATCATCTATAGTAGGAACAGCACT
AAGACTAATTATCCGATTAGAACTAAGCCAACCCGGAAGATTAATCGGAGATGACCAAAC
CTATAATGTAATTGTTACAGCACACGCATTCATCATAATCTTCTTCATAGTAATACCTAT
CATGATTGGAGGTTTTGGAAACTGATTAATTCCACTAATACTAGGAGCACCAGATATAGC
ATTCCCACGAATAAACAATTTAAGATTCTGACTCCTACCCCCTTCAATTATACTCCTACT
ATCCTCCGCACTAGTAGAAAACGGAGCAGGAACAGGTTGAACCATCTATCCCCCTTTAGC
AAGAAACATTACACATGCCGGCCCCTCTGTTGACATAACCATCTTCTCTCTTCACTTAGC
AGGAGCATCCTCAATCCTCGGCGCAATTAACTTTATTACCACCATCATCAACATACGCTC
CAGAGGAATAATCTTAGAACGAATACCATTATTTGTCTGATCGGTAAAAATCACAGCAAT
CCTCCTACTATTATCATTACCCGTTCTAGCAGGAGCCATCACAATACTACTAACAGACCG
AAACTTTAACACAAGATTTTTTGATCCTGCTGGAGGAGGAGACCCAATTCTATACCAGCA
TCTCTTCTGATTCTT
>*Greece_Koufonisi
NNNNNNNNNNNNNNNNNNNNNNNNNNNNNNNNNNNNNNNNNNNNNNNNNGTTAATGGCCG
CGGTATATTGACCGTGCGAAGGTAGCATAATAATTAGGCTATTAATTGTAGTCTTGTATG
AAAGGTTGAACATGGGAAATTCTTTCTTATGTGTATTGTTGAATTTAAATAATTAGTAAG
AATGCTAATNTGAGTTAAAGGGACGAGAAGACCCTATTGAGTTTTATAT-TTAAGT--TT
TNGGTTTGTTTGATTTATTATATGATGGTTAATATTTGGTTGGGGCGACTATTTTAATTA
AACATT----ATATTTTATTTGTATTAATTTTTGATCCATTATTAGTGATTAATAGAATA
AATTACCATAGGGATAACAGCATAATTTATTTGGAGAGTTCTTATTGATAAATAA-GTTT
GTGACCTCGATGTTGGATTAGGGTTCCTATTGGGTGTAGGTGCTCAATAAGGTAGACTGT
TCGTCTATTAAATTCCTACATGATCTGANGAGCATGATCATCCATAGTAGGAACAGCATT
AAGACTAATTATNCGACTAGAATTAAGCCAACCCGGAAGATTAATTGGAGATGACCAAAC
NTATAATGTAATTGTTACAGCACACGCATTCATNATAATCTTCTTNATAGTAATACCTAT
CATAATTGGAGGCTTNGGAAACTGNTTAGTCCCATTAATACTAGGGGCACCAGATATAGC
ATTTCCACGAATAAATAATTTAAGATTCTGATTATTACCCCCCTCAATNATACTACTTTT
ATCNTCNGCTTTAGTAGAAAANGGAGCAGGAACAGGTTGAACTGTTTATCCCCCTTTAGC
AAGAAACATCACACATGCTGGCCCCTCCGTTGACATAACCATCTTCTCCCTTCACTTAGC
AGGAGCATCCTCAATCTTAGGAGCAATCAACTTCATCACCACCATTATTAATATACGCTC
CAGAGGAATAGTAATAGAACGAATACCCCTATTNGTCTGATCAGTAAAAATTACAGCAAT
CCTCCTATTATTATCACTACCCGTNCTAGCAGGAGCTATTACAATACTATTAACAGATCG
AAACTTTAACACAAGATTTTTTGACCCTGCAGGAGGAGGAGACCCAATTCTATACCAACA
CCTTTTCTGATTCTT
>*Greece_Paros
ACATGGTCTTATGTTTTNTTATTTAAGATCTGGCCTGCTCGATGCGTATGTTAATGGCCG
CGGTATATTGACCGTGCGAAGGTAGCATAATAATTAGGCTATTAATTGTAGTCTTGTATG
AAAGGTTGAACATGGGAAATTCTTTCTTATGTGTATTGTTGAATTTAAATANTTAGTAAG
AATGCTAATATGAGTTAAAGGGACGAGAAGACCCTATTGAGTTTTATAT-TTAAGT--TT
TNGGTTTNTTTGATTTATTATATGATGGTTAATATTTGGTTGGGGCGACTATTTTAATTA
AACATT----ATATTTTATTTGTATTAATTTTTGATCCATTATTAGTGATTAATAGAATA
AATTACCATAGGGATAACAGCATAATTTATTTGGAGAGTTCTTATTGATAAATAA-GTTT
GTGACCTCGATGTTGGATTAGGGTTCCTATTGGGTGTAGGTGCTCAATAAGGTAGACTGT
TCGTCTATTAAATTCNNNNNNNNNNNNNGGAGCATGATCATCCATAGTAGGAACAGCATT
AAGACTAATTATTCGACTAGAATTAAGCCAACCCGGAAGATTAATTGGAGATGACCAAAC
TTATAATGTAATTGTTACAGCACACGCATTCATNATAATCTTCTTNATAGTAATACCCAT
CATAATTGGAGGCTTNGGAAACTGATTAGTCCCATTAATACTAGGGGCACCAGATATAGC
ATTTCCACGAATAAATAATTTAAGATTCTGATTANTACCCCCCTCAATNATACTACTTTT
ATCATCNGCTTTAGTAGAAAANGGAGCAGGAACAGGTTGAACTGTTTATCCCCCTNTAGC
AAGAAACATCACACATGCTGGCCCCTCCGTTGACATAACCATCTTCTCCCTTCACTTAGC
NGGAGCATCCTCAATCTTAGGAGCAATCAACTTCATCACCACCATTATTAATATACGCTC
CAGAGGAATAGTAATAGAACGAATACCCCTATTCGTCTGATCAGTAAAAATTACAGCAAT
CCTCCTATTATTATCACTACCTGTCCTAGCAGGAGCTATTACAATACTATTAACAGATCG
AAACTTTAACACAAGATTNTTTGACCCTGCAGGAGGAGGAGACCCAATTCTATACCAACA
CCTTTTCTGATTCTT
>*Greece_Anafi
NNNNNNNNNNNNNNNNNNNNNNNNNNNNNNTGGCCTGCTCGATGCATATGTCAATGGCCG
CGGTATTTTGACCGTGCGAAGGTAGCATAATAATTAGGCTATTAATTGTAGTCTTGTATG
AAAGGTTGGACATAGGAAATTCTTTCTTATGTGTATTGTTGAATTTAAATAATTAGTAAG
AATGCTAATGTGCGTTAAAGGGACGAGAAGACCCTATTGAGTTTTATAT-TTAAGT--TT
TTGGTTTGTTTGGTGT-TTATATGATAATTAATATTTGGTTGGGGTGACTGTTTTAGATA
AACATT----ATATTATATTTGTGTTAATTTTTGATCCATTATTAGTGATTAATAGAATA
AATTACCATAGGGATAACAGCATAATTTATTTGGAGAGTTCATATTGATAAATGA-GTTT
GTGACCTCGATGTTGGATTAGGGTTCCTGTTGGGTGTAGGTGCTCAATAAGGNNNNNNNN
NNNNNNNNNNNNNNNNNNNNNNNNNNNNNNNGCATGATCATCCATAGTAGGAACAGCATT
AAGACTAATCATCCGACTAGAACTAAGCCAACCCGGAAGATTAATTGGAGATGACCAAAC
CTATNATGTAATTGTTACAGCACACGCCTTTATNATAATCTTCTTCATNGTAATACCTAT
CATAATTGGAGGCTTTGGAAACTGATTAGTCCCTTTAATATTAGGAGCACCAGATATNGC
ATTTCCNCGAATAAATAANTTAAGATTCTGACTTCTACCTCCCTCAATTATACTACTTTT
ATCCTCTGCTCTAGTAGAAAATGGAGCCGGAACAGGCTGAACTGTTTATCCTCCTCTAGC
AAGAAATATTACCCATGCTGGCCCTTCCGTTGATATAACCATCTTCTCTCTCCATCTAGC
AGGAGCATCCTCAATCCTAGGNGCAATTAACTTCATCACAACTATTATCAATATACGCTC
CAGAGGAATAGTAATAGAACGAATACCATTATTTGTCTGATCAGTAAAAATTACAGCAAT
CCTACTACTATTATCTCTACCNGTCCTAGCAGGAGCCATTACAATACTCCTAACAGACCG
AAACTTTAATACAAGATTTTTTGANCCCGCAGGAGGAGGAGATCCCATTTTATATCAACA
CCTATTTTGATTTTT
>*Greece_Amorgos
NNNNNNNNNNNNNNNNNNNNNNNNNNNNNNNNGCCTGCTCGATGCATATGTCAATGGCCG
CGGTATTTTGACCGTGCGAAGGTAGCATAATAATTAGGCTATTAATTGTAGTCTTGTATG
AAAGGTTGGACATGGGAAATTCTTTCTTATGTGTATTGTTGAATTTAAATAATTAGTAAG
AATGCTAATGTGCGTTAAAGGGACGAGAAGACCCTATTGAGTTTTATAT-TTAAGT--CT
TTGGTTTGTTTGGTGT-TTATATGATAATTAATATTTGGTTGGGGTGACTATTTTAGATA
AACATT----ATGTTATATTTNTGTTAATTTTTGATCCATTATTAGTGATTAATAGAATA
AATTACCATAGGGATAACAGCATAATTTATTTGGAGAGTTCATATTGATAAATAA-GTTT
GTGACCTCGATGTTGGATTAGGGTTCCTATTGGGTGTAGGTGCTCAATAAGGTAGACTGT
TCGTCTATTAAATTCCTACNTGATCTGANNNGCATGATCATCCATAGTAGGAACAGCATT
AAGACTAATCATCCGATTAGAATTAAGCCAACCCGGAAGATTAATTGGAGATGACCAAAC
CTATAATGTAATTGTTACAGCACATGCCTTTATTATAATCTTCTTCATAGTAATACCTAT
CATAATTGGAGGCTTTGGTAACTGATTAGTCCCTTTAATATTAGGAGCACCAGATATAGC
TTTTCCACGAATAAATAACTTAAGATTCTGACTTCTACCCCCATCAATTATATTACTTTT
ATCCTCTGCTCTAGTAGAAAATGGAGCCGGAACAGGCTGAACTGTTTATCCTCCTCTAGC
AAGAAATATTACCCATGCTGGCCCCTCCGTTGATATAACCATCTTCTCTCTCCATCTAGC
AGGAGCATCCTCAATCCTAGGTGCAATTAACTTCATCACAACTATTATCAATATACGCTC
CAGAGGGATAGTAATAGAACGAATACCATTATTTGTCTGATCAGTAAAAATTACAGCAAT
CCTATTACTATTATCTCTACCTGTCCTAGCAGGAGCCATTACAATACTACTAACAGACCG
AAACTTTAATACAAGATTTTTTGACCCCGCAGGAGGAGGAGATCCAATTCTATATCAACA
CCTATTTTGATTTTT
>Turkey_Troy
ACATGGTTTTATGGTTTATTATTTAAGATCTGGCCTGCTCGATGCGTATGTTAATGGCCG
CGGTATATTGACCGTGCGAAGGTAGCATAATAATTAGGCTATTAATTGTAGTCTTGTATG
AAAGGTTGAACATAGGGGATTCTTTCTTATGTGTATTGTTGAATTTAAATAATTAGTAAG
AATGCTAATATGAGTTAAAGGGACGAGAAGACCCTATTGAGTTTTATAT-TTAAGT--TT
TTAGTTTGTTAGATAT-TTATATGATGAGTAATATTTGGTTGGGGTGACTATTTTAGGTA
AACATT----GTATTTTATTTGTGTTAATTTTTGATCCATTATTAGTGATTAATAGAATA
AATTACCATAGGGATAACAGCATAATTTATTYGGAGAGTTCTTATTGATGAATAA-GTTT
GTGACCTCGATGTTGGATTAGGGTTCCTATTGGGTGCAGGTGCTYAATAAGGTAGACTGT
TCGTCTATTAAATTCCNNNNNNNNNNNNNNNNNNNNNNNNNNNNNNNNNGGAACAGCACT
AAGACTAATCATCCGATTAGAATTAAGCCAAACCGGAAGATTAATTGGAGATGATCAAAC
CTATAATGTAATCGTTACAGCACAYGCATTCATCATAATCTTCTTCATAGTAATACCAAT
CATAATTGGAGGCTTTGGAAACTGATTAGTCCCACTAATACTAGGAGCWCCAGATATAGC
ATTCCCACGAATAAATAATTTAAGATTCTGACTCCTACCACCCTCAATCATACTCCTTCT
ATCCTCCGCATTAGTAGAAAATGGAGCTGGAACAGGTTGAACTGTCTATCCTCCTTTAGC
AAGAAACATTACACATGCTGGTCCTTCCGTTGACATAACCATCTTCTCCCTTCACTTAGC
AGGAGCATCCTCAATCCTAGGCGCAATCAACTTTATTACCACTATTATTAATATACGCTC
CAGAGGAATAGTAATAGAACGAATACCATTATTTGTCTGATCAGTAAAAATCACAGCAAT
CCTCTTATTATTATCATTACCTGTTCTAGCAGGAGCCATCACAATACTACTAACAGATCG
AAACTTTAACACAAGATTTTTTGATCCTGCCGGAGGAGGAGATCCAATCTTATACCAACA
CCTCTTCTGATTCTT
>Greece_PortLagos-1
AC-TGGTTTTTTGGTTTATTATTTAAGATTTGGCCTGCTCGATGCRTATGTTAATGGCCG
CGGTATATTGACCGTGCGAAGGTAGCATAATAATTAGGCTATTAATTGTAGTCTTGTATG
AAAGGTTGAACATGGGAAATTCTTTCTTATGTGTATTGTTGAATTTAAATAATTAGTAAA
AATGCTAATRTGAGTTAAAGGGACGAGAAGACCCTATTGAGTTTTATAT-TTAAGT--TT
TTGGTTTGTTTGATATTTTATATGATGATTAATATTTGGTTGGGGTGACTATTTTAGGTA
AACATT----ATATTTTATTTGTGTTAATTTTTGATCCATTATTAGTGATTAATAGAATA
AATTACCATAGGGATAACAGCATAATTTATTTGGAGAGTTCTTATTGATAAATAA-GTTT
GTGACCTCGATGTTGGATTAGGGTTCCTGTTGGGTGTAGGTGCTNNNNNNNNNNNNNNNN
NNNNNNNNNNNNNNNNNNNNNNNNNNNNGGAGCATGATCATCYATAGTAGGAACAGCACT
AAGACTAATTATTTGACTAGAASTAAGCCAACCCGGAAGAYTAATTGGAGATGACCAAAC
CTATAATGTAATTGTTACAGCACACGCATTTATYATAATCTTCTTCATAGTAATACCCAT
YATAATTGGAGGCTTTGGAAACTGATTAATCCCATTAATACTAGGAGCACCAGATATAGC
ATTYCCACGAATAAATAATTTAAGATTCTGACTTTTACCACCCTCAATTATAYTACTTCT
ATCYTCCGCATTAGTAGAAAATGGAGCAGGAACAGGTTGAACYGTTTATCCCCCTTTAGC
AAGAAACATYACACATGCTGGCCCTTCCGTYGACATAACCATCTTCTCCCTTCACTTAGC
AGGAGCATCCTCAATCTTAGGAGCAATCAACTTCATCACCACTATTATTAACATACGCTC
CAGAGGAATAGTAATAGAACGAATACCATTATTTGTCTGATCAGTAAAAATTACAGCAAT
CCTCTTATTATTATCATTACCTGTCCTAGCAGGAGCCATTACAATACTACTAACAGATCG
AAACTTYAACACAAGATTTTTTGATCCTGCAGGAGGAGGAGATCCAATTCTATACCAACA
CCTTTTCTGATTYTT
>Greece_Kavala-1
ACATGGTCTTATGTTTTATTATTTAAGATCTGGCCTGCTCGATGCGTATGTTAATGGCCG
CGGTATATTGACCGTGCGAAGGTAGCATAATAATTAGGCTATTAATTGTAGTCTTGTATG
AAAGGTTGAACATAGGAAATTCTTTCTTATGTGTATTGTTGAATTTAAATAATTAGTAAG
AATGCTAATATGAGTTAAAGGGACGAGAAGACCCTATTGAGTTTTATAT-TTAAGT--TT
TTGGTTTGTTTGATTAATTATATGATGATTAATATTTGGTTGGGGCGACTCTTTTAATTA
AACATT----ATGTTTTGTTTATATTAATTTTTGATCCATTATTAGTGATTAATAGAATA
AATTACCATAGGGATAACAGCATAATTTATTTGGAGAGTTCTTATTGATAAATAA-GTTT
GTGACCTCGATGTTGGATTAGGGTTCCTATTGGGTGTAGGTGCTCAATAAGGTAGACTGT
TCGTCTATTAAATTCCTACATGATCTGAGGAGCATGATCATCTATAGTAGGAACAGCACT
AAGACTAATTATTCGACTAGAATTAAGCCAACCCGGAAGACTAATTGGAGATGACCAAAC
CTATAATGTAATTGTTACAGCACATGCATTCATTATAATCTTCTTCATAGTAATACCYAT
CATAATYGGAGGCTTTGGAAACTGATTAGTCCCACTAATACTAGGAGCACCAGAYATAGC
ATTYCCACGAATAAATAACTTAAGATTCTGATTATTACCCCCCTCAATCATATTACTTTT
ATCATCCGCTTTAGTAGAAAATGGAGCAGGAACAGGTTGAACTGTTTATCCCCCTTTAGC
AAGAAACATCACACATGCTGGCCCCTCCGTCGACATAACCATCTTCTCCCTTCACTTAGC
AGGAGCATCTTCAATCTTAGGAGCAATCAACTTCATCACCACTATTATTAATATACGATC
CAGAGGAATAGTAATAGAACGAATACCCTTATTCGTCTGATCAGTTAAAATTACAGCAAT
CCTCCTATTATTATCACTACCTGTCCTAGCAGGAGCTATTACAATACTATTAACAGATCG
AAACTTTAACACAAGATTCTTTGACCCTGCAGGAGGAGGAGATCCAATTCTATACCAACA
CCTTTTCTGATTCTT
>Greece_Kavla-2
NNNNNNNNNNNNNNNNNNNNNNNNNNNNNNNNNNNNNNNNNNNNNNNNNNNNNNNNNNNN
NNNNNNNNNNNNNNNNNNNNNNNNNNNNNNNNNNNNNNNNNNNNNNNNNNNNNNNNNNNN
NNNNNNNNNNNNNNNNNNNNNNNNNNNNNNNNNNNNNNNNNNNNNNNNNNNNNNNNNNNN
NNNNNNNNNNNNNNNNNNNNNNNNNNNNNNNNNNNNNNNNNNNNNNNNNNNNNNNNNNNN
NNNNNNNNNNNNNNNNNNNNNNNNNNNNNNNNNNNNNNNNNNNNNNNNNNNNNNNNNNNN
NNNNNNNNNNNNNNNNNNNNNNNNNNNNNNNNNNNNNNNNNNNNNNNNNNNNNNNNNNNN
NNNNNNNNNNNNNNNNNNNNNNNNNNNNNNNNNNNNNNNNNNNNNNNNNNNNNNNNNNNN
NNNNNNNNNNNNNNNNNNNNNNNNNNNNNNNNNNNNNNNNNNNNNNNNNNNNNNNNNNNN
NNNNNNNNNNNNNNNNNNNNNNNNNNNNGGAGCATGATCATCTATAGTAGGAACAGCACT
AAGACTAATTATTCGACTAGAATTAAGCCAACCCGGAAGACTAATTGGAGATGACCAAAC
CTATAATGTAATTGTTACAGCACACGCATTCATTATAATCTTCTTCATAGTAATACCCAT
CATAATTGGAGGCTTTGGAAACTGATTAGTCCCACTAATACTAGGAGCACCAGACATAGC
ATTYCCACGAATAAATAACTTAAGATTCTGATTWTTACCCCCCTCAATCATACTACTTTT
ATCCTCCGCTYTAGTAGAAAATGGAGCAGGAACAGGTTGAACTGTTTATCCCCCTTTAGC
AAGAAACATCACACATGCTGGCCCCTCCGTTGACATAACCATCTTCTCCCTTCACTTAGC
AGGAGCATCTTCAATCTTAGGAGCAATCAACTTCATCACCACTATTATTAATATACGATC
CAGAGGAATAGTAATAGAACGAATACCCTTATTCGTCTGATCAGTTAAAATYACAGCAAT
CCTCCTATTATTATCATTACCTGTCCTAGCAGGAGCTATTACAATACTATTAACAGATCG
AAACTTTAACACAAGATTCTTTGACCCTGCAGGAGGAGGAGATCCAATTCTATACCAACA
CCTTTTCTGATTCTT
>Greece_PortLagos-2
ACATGGTCTTATGTTTTATTATTTAAGATCTGGCCTGCTCGATGCGTATGTTAATGGCCG
CGGTATATTGACCGTGCGAAGGTAGCATAATAATTAGGCTATTAATTGTAGTCTTGTATG
AAAGGTTGAACATAGGAAATTCTTTCTTATGTGTATTGTTGAATTTAAATAATTAGTAAG
AATGCTAATRTGAGTTAAAGGGACGAGAAGACCCTATTGAGTTTTATAT-TTAAGT--TT
TTGGTTTGTTTGATTAATTATATGATGATTAATATTTGGTTGGGGCGACTMTTTTAATTA
AACATT----ATGTTTTGTTTGTATTAATTTTTGATCCATTATTAGTGATTAATAGAATA
AATTACCATAGGGATAACAGCATAATTTATTTGGAGAGTTCTTATTGATAAATAA-GTTT
GTGACCTCGATGTTGGATTAGGGTTCCTATTGGGTGTAGGTGCTCAATAAGGTAGACTGT
TCGTCTATTAAATTCCTACATGATCTGNGGAGCATGATCATCTATAGTAGGAACAGCACT
AAGACTAATTATTCGACTAGAATTAAGCCAACCCGGAAGACTAATTGGAGATGACCAAAC
CTATAATGTAATTGTTACAGCACACGCATTCATCATAATCTTCTTCATAGTAATACCCAT
CATAATTGGAGGCTTTGGAAACTGATTAGTCCCACTAATACTAGGAGCACCAGAYATAGC
ATTYCCACGAATAAATAACTTAAGATTCTGAYTNTTACCCCCCTCAATCATACTACTTTT
ATCCTCCGCTTTAGTAGAAAATGGAGCAGGAACAGGTTGAACTGTTTATCCCCCTTTAGC
AAGAAACATTACACATGCTGGCCCCTCCGTTGACATAACCATCTTCTCCCTTCACTTAGC
AGGAGCATCTTCAATCTTAGGAGCAATCAACTTCATCACCACTATTATTAAYATACGATC
CAGAGGAATAGTAATAGAACGAATACCCTTATTCGTCTGATCAGTTAAAATTACAGCAAT
CCTCCTATTATTATCATTACCTGTCCTAGCAGGAGCTATTACAATACTATTAACAGATCG
AAACTTTAACACAAGATTYTTTGATCCTGCAGGAGGAGGAGATCCAATTCTATACCAACA
CCTTTTCTGATTCTT
>Turkey_Izmir**
NNNNNNNNNNNNNNNNNNNNNNNNNNNNNNNNNNNNNNNNNNNNNNNNNNNNNNNNNNNN
NNNNNNNNNNNNNNNNNNNNNNNNNNNNNNNNNNNNNNNNNNNNNNNNNNNNNNNNNNNN
NNNNNNNNNNNNNNNNNNNNNNNNNNNNNNNNNNNNNNNNNNNNNNNNNNNNNNNNNNNN
NNNNNNNNNNNNNNNNNNNNNNNNNNNNNNNNNNNNNNNNNNNNNNNNNNNNNNNNNNNN
NNNNNNNNNNNNNNNNNNNNNNNNNNNNNNNNNNNNNNNNNNNNNNNNNNNNNNNNNNNN
NNNNNNNNNNNNNNNNNNNNNNNNNNNNNNNNNNNNNNNNNNNNNNNNNNNNNNNNNNNN
NNNNNNNNNNNNNNNNNNNNNNNNNNNNNNNNNNNNNNNNNNNNNNNNNNNNNNNNNNNN
NNNNNNNNNNNNNNNNNNNNNNNNNNNNNNNNNNNNNNNNNNNNNNNNNNNNNNNNNNNN
NNNNNNNNNNNNNNNNNNNNNNNNNNNNGGAGCATGATCATCCATAGTNGGAACAGCATT
AAGACTAATCATCCGACTAGAATTAAGCCAACCCGGAAGATTAATTGGAGATGACCAAAC
CTATAATGTAATCGTTACAGCACACGCATTCATCATAATCTTCTTCATAGTAATACCTAT
YATAATTGGAGGCTTCGGAAACTGATTAGTCCCACTAATACTAGGAGCTCCAGATATAGC
ATTCCCACGAATAAATAATTTAAGATTCTGACTCCTACCCCCCTCAATCATACTCCTTCT
ATCCTCCGCACTAGTAGAAAATGGAGCTGGAACAGGTTGAACTGTTTATCCTCCTTTAGC
AAGAAACATTACACATGCTGGCCCTTCCGTTGACATAACCATCTTCTCCCTTCACTTAGC
AGGAGCATCCTCAATCCTAGGGGCAATCAACTTTATCACCACTATTATTAATATACGCTC
CAGAGGAATAGTAATAGAACGAATACCCTTATTTGGATGATCAGGAAAAATCACAGCAAT
CCTCTTATTATTATCAGTACCTGTTTTAGCAGGAGCCATCACAATACTACTAACAGATCG
AAACTTTAACACAAGATTTTTTGATCCTGCAGGAGGAGGAGACCCAATCTTATACCAACA
CCTCTTCTGATTTTT
>Romania
ACATGGTCTTATGTTTTATTATTTAAGATCTGGCCTGCTCGATGCGTATGTTAATGGCCG
CGGTATATTGACCGTGCGAAGGTAGCATAATAATTAGGCTATTAATTGTAGTCTTGTATG
AAAGGTTGAACATGGGAAATTCTTTCTTATGTGTATTGTTGAATTTAAATAATTAGTAAG
AATGCTAATRTGAGTTAAAGGGACGAGAAGACCCTATTGAGTTTTATAT-TTAAGT--TT
TTGGTTTGTTTGATTTATTATATGATGATTAATATTTGGTTGGGGCGACTATTTTAATTA
AACATT----ATATTTTGTTTGTATTAATTTTTGATCCATTATTAGTGATTAATAGAATA
AATTACCATAGGGATAACAGCATAATTTATTTGGAGAGTTCTTATTGATAAATAA-GTTT
GTGACCTCGATGTTGGATTAGGGTTCCTATTGGGTGTAGGTGCTCAATAAGGTAGACTGT
TCGTCTATTAAATTCCTACATGATCTGAGGAGCATGATCATCGATAGTAGGAACAGCACT
AAGATTAATYATCCGACTAGAAYTAAGCCAACCCGGAAGATTAATTGGAGATGACCAAAC
YTATAATGTAATTGTTACAGCACACGCATTTATYATAATCTTTTTCATAGTAATACCCAT
CATAATTGGAGGCTTTGGAAACTGATTAGTCCCATTAATACTAGGAGCACCAGATATAGC
ATTCCCACGAATAAATAACTTAAGATTYTGACTTTTACCCCCCTCAATCATACTACTTTT
ATCYTCCGCWTTAGTAGAAAATGGAGCAGGAACAGGTTGAACCGTTTATCCCCCCTTAGC
AAGAAACATTACCCATGCCGGCCCCTCCGTTGACATAACCATTTTCTCCCTTCACYTAGC
AGGAGCATCYTCAATCTTAGGAGCAATCAACTTCATCACYACYATTATTAACATACGATC
CAGAGGAATAGTAATAGAACGAATACCATTATTYGTMTGATCAGTAAAAATYACAGCAAT
CCTCCTATTATTATCATTACCTGTTCTAGCAGGAGCCATTACAATACTATTAACAGATCG
AAACTTTAACACAAGATTTTTTGATCCTGCAGGAGGAGGAGACCCAATTCTATACCAACA
CCTATTCTGATTTTT
>Hungary-1
ACATGGTTTTATGTTTTATTATTTAAGATYTGGCCTGCTCGATGCTTATGTTAATGGCCG
CGGTATATTGACCGTGCGAAGGTAGCATAATAATTAGGCTATTAATTGTAGTCTTGTATG
AAAGGTTGGACATAGGAGATTCTTTCTTATGTGTATTGTTGAATTTAAATAATTAGTAAG
AATGCTAATGTGAGTTAAAGGGACGAGAAGACCCTATTGAGTTTTATAT-TTAAGT--TT
TTGGTTTGTTTGATTTTTTATATGATGATTAATATTTGGTTGGGGCGACTATTTTAATTA
AACATT----ATATTTTATTTGTATTAATTTTTGATCCATTATTAGTGATTAATAGAATA
AATTACCATAGGGATAACAGCATAATTTATTTGGAGAGTTCTTATTGATAAATAA-GTTT
GTGACCTCGATGTTGGATTAGGGTTCCTATTGGGTGTAGGTGCTCAATAAGGTAGACTGT
TCGTCTATTAAATTCCTACATGATCNNNGGAGCATGATCATCAATAGTAGGAACAGCACT
AAGACTAATTATCCGATTAGAATTAAGCCAACCCGGAAGATTAATTGGAGATGACCAAAC
GTATAATGTAATCGTTACAGCACACGCATTCATCATAATCTTC---ATAGTAATACCCAT
CATAATTGGAGGCTTTGGAAACTGATTAGTCCCATTAATATTAGGAGCACCAGATATAGC
ATTCCCACGAATAAATAATCTAAGATTCTGACTTTTACCGCCCTCAATCATACTACTTCT
ATCCTCTGCATTAGTAGAAAACGGAGCAGGAACAGGCTGAACCGTTTATCCCCCTTTAGC
AAGAAACATTACACACGCTGGCCCCTCCGTTGACATAACCATCTTCTCCCTTCACCTAGC
AGGAGCATCCTCAATTTTAGGCGCAATCAACTTCATCACTACTATCATTAATATACGCTC
CAGAGGAATAGTAATAGAACGAATTCCTTTATTTGTTTGATCAGTAAAAATTACTGCAAT
CCTTCTATTATTATCATTACCTGTTTTAGCAGGAGCCATCACAATACTACTAACAGATCG
AAACTTTAACACAAGATTCTTTGATCCTGCTGGAGGAGGATNNNNNNNNNNNNNNNNNNN
NNNNNNNNNNNNNNN
>Hungary-2
ACATGGTCTTATGTTTTATTATTTAAGATCTGGCCTGCTCGATGCTTATGTTAATGGCCG
CGGTATATTGACCGTGCGAAGGTAGCATAATAATTAGGCTATTAATTGTAGTCTTGTATG
AAAGGTTGGACATAGGAGATTCTTTCTTATGTGTATTGTTGAATTTAAATAATTAGTAAG
AATGCTAATGTGAGTTAAAGGGACGAGAAGACCCTATTGAGTTTTATAT-TTAAGT--TT
TTGGTTTGTTTGATTTTTTATATGATGATTAATATTTGGTTGGGGCGACTATTTTAATTA
AACATT----ATATTTTATTTGTATTAATTTTTGATCCATTATTAGTGATTAATAGAATA
AATTACCATAGGGATAACAGCATAATTTATTTGGAGAGTTCTTATTGATAAATAA-GTTT
GTGACCTCGATGTTGGATTAGGGTTCCTATTGGGTGTAGGTGCTCAATAAGGTAGACTGT
TCGTCTATTAAATTCCTACATGNNNNNNGGAGCATGATCATCAATAGTAGGAACAGCACT
AAGACTAATTATCCGATTAGAATTAAGCCAACCAGGAAGATTAATTGGAGATGACCAAAC
YTATAAAGTAATCGCTACAGCACACGCATTCATCATAATCTTC---ATAGTAATACCCAT
CATAATTGGAGGCTTTGGAAACTGATTAGTCCCATTAATATTAGGAGCACCAGATATAGC
ATTCCCACGAATAAATAATCTAAGATTCTGACTTTTACCGCCCTCAATCATACTACTTCT
ATCCTCTGCATTAGTAGAAAACGGAGCAGGAACAGGCTGAACCGTTTATCCCCCTTTAGC
AAGAAACATTACACACGCTGGCCCCTCCGTTGACATAACCATCTTCTCCCTTCACCTAGC
AGGAGCATCCTCAATTTTAGGCGCAATCAACTTCATCACCACTATTATTAATATACGCTC
CAGAGGAATAGTAATAGAACGAATTCCTTTATTTGTTTGATCAGTAAAAATTACTGCAAT
CCTTCTATTATTATCATTACCTGTTTTAGCAGGAGCCATCACAATACTACTAACAGATCG
AAACTTTAACACAAGATTTTTTGATCCTGCTGGAGGAGGNNNNNNNNNNNNNNNNNNNNN
NNNNNNNNNNNNNNN
>Hungary-2
ACATGGTCTTATGTTTTATTATTTAAGATCTGGCCTGCTCGATGCTTATGTTAATGGCCG
CGGTATATTGACCGTGCGAAGGTAGCATAATAATTAGGCTATTAATTGTAGTCTTGTATG
AAAGGTTGGACATAGGAGATTCTTTCTTATGTGCATTGTTGAATTTAAATAATTAGTAAG
AATGCTAATGTGAGTTAAAGGGACGAGAAGACCCTATTGAGTTTTATAT-TTAAGT--TT
TTGGTTTGTTTGATTTTTTATATGATGATTAATATTTGGTTGGGGCGACTATTTTAATTA
AACATT----ATATTTTATTTGTATTAATTTTTGATCCATTATTAGTGATTAATAGAATA
AATTACCATAGGGATAACAGCATAATTTATTTGGAGAGTTCTTATTGATAAATAA-GTTT
GTGACCTCGATGTTGGATTAGGGTTCCTATTGGGTGTAGGTGCTCAATAAGGTAGACTGT
TCGTCTATTAAATTCCTACATNNNNNNNGGAGCATGATCATCAATAGTAGGAACAGCACT
AAGACTAATTATCCGATTAGAATTAAGCCAACCCGGAAGATTAATTGGAGATGACCAAAC
TTATAATGTAATTGTYACAGCACACTCATTCATCATAATCTTC---ATAGTAATACCCAT
CATAATTGGAGGCTTTGGAAAYTGATTAGTCCCATTAATATTAGGAGCACCAGATATAGC
ATTCCCACGAATAAATAATCTAAGATTCTGACTTTTACCGCCCTCAATCATACTACTTCT
ATCCTCTGCATTAGTAGAAAACGGAGCAGGAACAGGCTGAACCGTTTATCCCCCTTTAGC
AAGAAACATTACACACGCTGGCCCCTCCGTTGACATAACCATCTTCTCCCTTCACCTAGC
AGGAGCATCCTCAATTTTAGGCGCAATCAACTTCATCACTACTATTATTAATATACGCTC
CAGAGGAATAGTAATAGAACGAATTCCTTTATTTGTTTGATCAGTAAAAATTACTGCAAT
CCTTCTATTATTATCATTACCTGTTTTAGCAGGAGCCATCACAATACTACTAACAGATCG
AAACTTTAACACAAGATTCTTTGATCCTGCAGGAGGAGGAGACNNNNNNNNNNNNNNNNN
NNNNNNNNNNNNNNN
>France
ACATGGTCTTATGATTTATTATTTAAGATCTGGCCTGCTCGATGCGTATGTTAATGGCCG
CGGTATATTGACCGTGCGAAGGTAGCATAATAATTAGGCTATTAATTGTAGTCTTGTATG
AAAGGTTGAACATGGGAGATTCTTTCTTATGTGTATTGTTGAATTTAAATAATTAGTAAA
AATGCTAATGTGAATTAAAGGGACGAGAAGACCCTATTGAGTTTTATAT-TTAAGT--TT
TTGGTTTGTTTGGTGTTTTATATGATGATTAATATTTGGTTGGGGCGACTATTTTAAATA
AACATT----ATATTTTATTTATRTTAATTTTTGATCCATTATTAGTGATTAATAGAATA
AATTACCATAGGGATAACAGCATAATTTATTTGGAGAGTTCTTATTGATAAATAA-GTTT
GTGACCTCGATGTTGGATTAGGGTTCCTATTAGGTGCAGGTGCTTAATAAGGTAAACTGT
TCGTTTATTAAATTCCTACATGATCTGAGGCGCATGCTCATCTATTGTAGGAACCGCAGT
GAGACAWATYATCMGACTAGAATTAAGACAACCCGGAAAATTAATTGGAGATGACCAAAC
CTATAATGTAATTGTTACCGCACACGCATTCATCATAATCTTCTTTATAGTAATACCAAT
CATAATTGGAGGCTTCGGAAACTGATTAGTACCATTAATACTAGGAGCACCAGATATAGC
ATTCCCTCGAATAAATAATTTAAGATTTTGACTCCTACCTCCTTCAATTATACTACTTCT
ATCCTCCGCACTAGTAGAAAATGGAGCAGGAACAGGCTGAACTGTTTATCCTCCTTTAGC
AGGAAACATCACACACGCTGGCCCCTCTGTAGACATAAACATCTTTTCCCTTCACTTAGC
AGGAGCATCCTCAATTCTAGGAGCTATTAATTTCATCACTACCATCATCAATATACGCTC
CAGAGGAATAGTAATAGAACGANNTCCATTATTCGTAGGATCAGTAAAAATTACAGCAAT
CTTACTCTTATTATCACTACCCGTTCTAGCAGGARCCATTACAATACTATTAAAAGATCG
AAACTTTAACACAAGATTTTTTGATCCTGCTGGAGGAGGAGATCCAATCTTATATCACCA
CCTATATTGAYTCTC
>Austria-1
ACATGGTCTTATGTTTTATTATTTAAGATTTGGCCTGCTCGATGCTTATGTTAATGGCCG
CGGTATATTGACCGTGCGAAGGTAGCATAATAATTAGGCTATTAATTGTAGTCTTGTATG
AAAGGTTGGACATAGGARATTCTTTCTTATGTGYATTGTTGAATTTAAATAATTAGTAAR
AATGCTAATGTGAGTTAAAGGGACGAGAAGACCCTATTGAGTTTTATAT-TTAAGT--TT
TTGGTTTGTTTGATTTTTTATATGATGATTAATATTTGGTTGGGGCGACTATTTTAATTA
AACATT----ATATTTTATTTGTATTAATTTTTGATCCATTATTAGTGATTAATAGAATA
AATTACCATAGGGATAACAGCATAATTTATTTGGAGAGTTCTTATTGATAAATAA-GTTT
GTGACCTCGATGTTGGATTAGGGTTCCTATTGGGTGTAGGTGCTCAATAAGGTAGACTGT
TCGTCTATTAAATTCCTACATGATCTGAGGAGCATGATCATCTATAGTAGGAACAGCACT
AAGACTAATCATCCGTCTAGAATTAAGCCAACCCGGAAGATTAATTGGAGACGACCAAAC
TTATAATGTGATCGTTACAGCACATGCATTCATCATAATCTTCTTTATAGTAATACCYAT
YATAATTGGAGGATTTGGAAATTGATTAGTTCCATTAATACTAGGAGCACCAGATATAGC
ATTTCCACGAATAAATAATTTAAGATTCTGACTACTACCCCCCTCAATCATACTACTCCT
ATCTTCTGCTTTAGTAGAAAATGGAGCAGGAACAGGTTGAACCGTTTATCCTCCTCTAGC
AAGAAACATTACACATGCTGGTCCCTCTGTTGATATAACCATCTTCTCCCTTCACCTAGC
AGGAGCATCTTCAATCCTAGGTGCAATCAACTTCATCACTACCATCATTAACATACGTTC
CAGAGGAATAGTAATAGAACGAATACCATTATTTGTATGATCAGTAAAAATTACAGCAAT
CCTCTTATTATTATCATTACCCGTTCTAGCTGGAGCCATTACAATACTATTAACAGATCG
AAACTTCAACACAAGATTTTTTGATCCTGCAGGAGGAGGAGACCCAATCTTATACCAGCA
TCTCTTCTGATNNNN
>Austria-2
NNNNNNTCTTATGTTTTATTATTTAAGATYTGGCCTGCTCGATGCTTATGTTAATGGCCG
CGGTATATTGACCGTGCGAAGGTAGCATAATAATTAGGCTATTAATTGTAGTCTTGTATG
AAAGGTTGGACATAGGAGATTCTTTCTTATGTGYATTGTTGAATTTAAATAATTAGTAAG
AATGCTAATGTGAGTTAAAGGGACGAGAAGACCCTATTGAGTTTTATAT-TTAAGT--TT
TTGGTTTGTTTGATTTTTTATATGATGATTAATATTTGGTTGGGGCGACTATTTTAATTA
AACATT----ATATTTTATTTGTATTAATTTTTGATCCATTATTAGTGATTAATAGAATA
AATTACCATAGGGATAACAGCATAATTTATTTGGAGAGTTCTTATTGATAAATAA-GTTT
GTGACCTCGATGTTGGATTAGGGTTCCTATTGGGTGTAGGTGCTCAATAANNNNNNNNNN
NNNNNNNNNNNNNNNNNNNNNNNNNNNNGGAGCATGATCATCTATAGTAGGAACAGCACT
AAGACTAATCATCCGWCTAGAATTAAGCCAACCCGGAAGATTAATTGGAGACGACCAAAC
TTATAATGTGATCGTTACAGCACATGCATTCATCATAATCTTCTTYATAGTAATACCYAT
YATAATTGGAGGATTTGGAAATTGATTAGTTCCATTAATACTAGGAGCACCAGATATAGC
ATTTCCACGAATAAATAATTTAAGATTCTGACTACTACCCCCCTCAATCATACTACTCCT
ATCTTCTGCTTTAGTAGAAAATGGAGCAGGAACAGGTTGAACCGTTTATCCTCCTCTAGC
AAGAAACATTACACATGCTGGTCCCTCYGTTGAYATAACCATCTTCTCCCTTCACCTAGC
AGGAGCATCTTCAATCCTAGGTGCAATCAACTTCATCACTACCATCATTAACATACGTTC
CAGAGGAATAGTAATAGAACGAATACCATTATTTGTATGATCAGTAAAAATTACAGCAAT
CCTCTTATTATTATCATTACCCGTTCTAGCTGGAGCCATTACAATACTATTAACAGATCG
AAACTTCAACACAAGATTTTTTGATCCTGCAGGAGGAGGAGACCCAATCTTATACCAGCA
TCTCTTCTGATTTTT
>Austria-2**
NNNNNNNNNNNNNNNNNNNNNNNNNNNNNNNNNNNNNNNNNNNNNNNNNNNNNNNNNNNN
NNNNNNNNNNNNNNNNNNNNNNNNNNNNNNNNNNNNNNNNNNNNNNNNNNNNNNNNNNNN
NNNNNNNNNNNNNNNNNNNNNNNNNNNNNNNNNNNNNNNNNNNNNNNNNNNNNNNNNNNN
NNNNNNNNNNNNNNNNNNNNNNNNNNNNNNNNNNNNNNNNNNNNNNNNNNNNNNNNNNNN
NNNNNNNNNNNNNNNNNNNNNNNNNNNNNNNNNNNNNNNNNNNNNNNNNNNNNNNNNNNN
NNNNNNNNNNNNNNNNNNNNNNNNNNNNNNNNNNNNNNNNNNNNNNNNNNNNNNNNNNNN
NNNNNNNNNNNNNNNNNNNNNNNNNNNNNNNNNNNNNNNNNNNNNNNNNNNNNNNNNNNN
NNNNNNNNNNNNNNNNNNNNNNNNNNNNNNNNNNNNNNNNNNNNNNNNNNNNNNNNNNNN
NNNNNNNNNNNNNNNNNNNNNNNNNNNNGGAGCATGATCATCTATAGTAGGAACAGCACT
AAGACTAATCATCCGTCTAGAAYTAAGCCAACCCGGAAGATTAATTGGAGACGACCAAAC
TTATAATGTGATCGTTACAGCACATGCATTCATCATAATCTTCTTTATAGTAATACCTAT
YATAATTGGAGGATTTGGAAATTGATTAGTTCCATTAATACTAGGAGCACCAGATATAGC
ATTTCCACGAATAAATAATTTAAGATTCTGACTACTACCCCCCTCAATCATACTACTCCT
ATCTTCTGCTTTAGTAGAAAATGGAGCAGGAACAGGTTGAACCGTTTATCCTCCTCTAGC
AAGAAACATTACACATGCTGGTCCCTCTGTTGAYATAACCATCTTCTCCCTTCACCTAGC
AGGAGCATCTTCAATCCTAGGTGCAATCAACTTCATCACTACCATCATTAACATACGTTC
CAGAGGAATAGTAATAGAACGAATACCATTATTTGTATGATCAGTAAAAATTACAGCAAT
CCTCTTATTATTATCATTACCCGTTCTAGCTGGAGCCATTACAATACTATTAACAGATCG
AAACTTCAACACAAGATTTTTTGATCCTGCAGGAGGAGGAGACCCAATCTTATACCAGCA
TCTCTTCTGATTTTT
>Austria-4
ACATGGTCTTATGTTTTATTATTTAAGATTTGGCCTGCTCGATGCTTATGTTAATGGCCG
CGGTATATTGACCGTGCGAAGGTAGCATAATAATTAGGCTATTAATTGTAGTCTTGTATG
AAAGGTTGGACATAGGAGATTCTTTCTTATGTGTATTGTTGAATTTAAATAATTAGTAAG
AATGCTAATGTGAGTTAAAGGGACGAGAAGACCCTATTGAGTTTTATAT-TTAAGT--TT
TTGGTTTGTTTGATTTTTTATATGATGATTAATATTTGGTTGGGGCGACTATTTTAATTA
AACATT----ATATTTTATTTGTATTAATTTTTGATCCATTATTAGTGATTAATAGAATA
AATTACCATAGGGATAACAGCATAATTTATTTGGAGAGTTCTTATTGATAAATAA-GTTT
GTGACCTCGATGTTGGATTAGGGTTCCTATTGGGTGTAGGTGCTCAATAAGGTAGACTGT
TCGTCTATTAAATTCCTACATGANNNNNGGAGCATGATCATCTATAGTAGGAACAGCACT
AAGACTAATCATCCGWCTAGAATTAAGCCAACCCGGAAGATTAATTGGAGAYGACCAAAC
TTATAATGTGATCGTTACAGCACATGCATTCATCATAATCTTCTTYATAGTAATACCYAT
YATAATTGGAGGATTTGGAAATTGATTAGTTCCATTAATACTAGGAGCACCAGATATAGC
ATTTCCACGAATAAATAATTTAAGATTCTGACTACTACCCCCCTCAATCATACTACTCCT
ATCTTCTGCWTTAGTAGAAAATGGAGCAGGAACAGGTTGAACCGTTTATCCTCCTCTAGC
AAGAAACATTACACATGCTGGTCCCTCYGTTGACATAACCATCTTCTCCCTTCACCTAGC
AGGAGCATCTTCAATCCTAGGTGCAATCAACTTCATCACTACCATCATTAACATACGTTC
CAGAGGAATAGTAATAGAACGAATACCATTATTTGTATGATCAGTAAAAATTACAGCAAT
CCTCTTATTATTATCATTACCCGTTCTAGCTGGAGCCATTACAATACTATTAACAGATCG
AAACTTCAACACAAGATTTTTTGATCCTGCAGGAGGAGGAGACCCAATCTTATACCAGCA
TCTCTTCTGATTTTT
>Austria-5
ACATGGTCTTATGTTTTATTATTTAAGATTTGGCCTGCTCGATGCTTATGTTAATGGCCG
CGGTATATTGACCGTGCGAAGGTAGCATAATAATTAGGCTATTAATTGTAGTCTTGTATG
AAAGGTTGGACATAGGAGATTCTTTCTTATGTGYATTGTTGAATTTAAATAATTAGTAAG
AATGCTAATGTGAGTTAAAGGGACGAGAAGACCCTATTGAGTTTTATAT-TTAAGT--TT
TTGGTTTGTTTGATTTTTTATATGATGRTTAATATTTGGTTGGGGCGACTATTTTAATTA
AACATT----ATATTTTATTTGTATTAATTTTTGATCCATTATTAGTGATTAATAGAATA
AATTACCATAGGGATAACAGCATAATTTATTTGGAGAGTTCTTATTGATAAATAA-GTTT
GTGACCTCGATGTTGGATTAGGGTTCCTATTGGGTGTAGGTGCTCAATAAGGTAGACTGT
TCGTCTATTAAATTCCTACATGATCTGAGGAGCATGATCATCTATAGTAGGAACAGCACT
AAGACTAATCATCCGTCTAGAATTAAGCCAACCCGGAAGATTAATTGGAGACGACCAAAC
TTATAATGTGATCGTTACAGCACATGCATTCATCATAATCTTCTTTATAGTAATACCTAT
YATAATTGGAGGATTTGGAAATTGATTAGTTCCATTAATACTAGGAGCACCAGATATAGC
ATTTCCACGTATAAATAATTTAAGATTCTGACTACTACCCCCCTCAATCATACTACTCCT
ATCTTCTGCTTTAGTAGAAAATGGAGCAGGAACAGGTTGAACCGTTTATCCTCCTCTAGC
AAGAAACATTACACATGCTGGTCCCTCTGTTGATATAACCATCTTCTCCCTTCACCTAGC
AGGAGCATCTTCAATCCTAGGTGCAATCAACTTCATCACTACCATCATTAACATACGTTC
CAGAGGAATAGTAATAGAACGAATACCATTATTTGTATGATCAGTAAAAATTACAGCAAT
CCTCTTATTATTATCATTACCCGTTCTAGCTGGAGCCATTACAATACTATTAACAGATCG
AAACTTCAACACAAGATTTTTTGATCCTGCAGGAGGAGGAGACCCAATCTTATACCAGCA
TCTCTTCTGATTTTT
>Austria-6
ACATGGTCTTATGTTTTATTATTTAAGATCTGGCCTGCTCGATGCTTATGTTAATGGCCG
CGGTATATTGACCGTGCGAAGGTAGCATAATAATTAGGCTATTAATTGTAGTCTTGTATG
AAAGGTTGGACATAGGAGATTCTTTCTTATGTGTATTGTTGAATTTAAATAATTAGTAAG
AATGCTAATGTGAGTTAAAGGGACGAGAAGACCCTATTGAGTTTTATAT-TTAAGT--TT
TTGGTTTGTTTGATTTTTTATATGATGATTAATATTTGGTTGGGGCGACTATTTTAATTA
AACATT----ATATTTTATTTGTATTAATTTTTGATCCATTATTAGTGATTAATAGAATA
AATTACCATAGGGATAACAGCATAATTTATTTGGAGAGTTCTTATTGATAAATAA-GTTT
GTGACCTCGATGTTGGATTAGGGTTCCTATTGGGTGTAGGTGCTCAATAAGGTAGACTGT
TCGTCTATTAAATTCCTACATGATCNNNGGAGCATGATCATCTATAGTAGGAACAGCACT
AAGACTAATCATCCGTCTAGAATTAAGCCAACCCGGAAGATTAATTGGAGACGACCAAAC
TTATAATGTGATCGTTACAGCACATGCATTCATCATAATCTTCTTYATAGTAATACCYAT
YATAATTGGAGGATTTGGAAATTGATTAGTTCCATTAATACTAGGAGCACCAGATATAGC
ATTTCCACGAATAAATAATTTAAGATTCTGACTACTACCCCCCTCAATCATACTACTCCT
ATCTTCTGCTTTAGTAGAAAATGGAGCAGGAACAGGTTGAACCGTTTATCCTCCTCTAGC
AAGAAACATTACACATGCTGGTCCCTCTGTTGAYATAACCATCTTCTCCCTTCACCTAGC
AGGAGCATCTTCAATCCTAGGTGCAATCAACTTCATCACTACCATCATTAACATACGTTC
CAGAGGAATAGTAATAGAACGAATACCATTATTTGTATGATCAGTAAAAATTACAGCAAT
CCTCTTATTATTATCATTACCCGTTCTAGCTGGAGCCATTACAATACTATTAACAGATCG
AAACTTCAACACAAGATTTTTTGATCCTGCAGGAGGAGGAGACCCAATCTTATACCAGCA
TCTCTTCTGATTTTT
>Austria-7
ACATGGTCTTATGATTTATTATTTAAGATCTGGCCTGCTCGATGCTTATGTTAATGGCCG
CGGTATATTGACCGTGCGAAGGTAGCATAATAATTAGGCTATTAATTGTAGTCTTGTATG
AAAGGTTGGACATAGGAGATTCTTTCTTATGTGTATTGTTGAATTTAAATAATTAGTAAG
AATGCTAATGTGAGTTAAAGGGACGAGAAGACCCTATTGAGTTTTATAT-TTAAGT--TT
TTGGTTTGTTTGATTTTTTATATGATGATTAATATTTGGTTGGGGGGACTATTTTAATTA
AACATT----ATATTTTATTTGTATTAATTTTTGATCCATTATTAGTGATTAATAGAATA
AATTACCATAGGGATAACAGCATAATTTATTTGGAGAGTTCTTATTGATAAATAA-GTTT
GTGACCTCGATGTTGGATTAGGGTTCCTWWTGGGTGTAGGTGCTCAATAAGGTAGACTGT
TCGTCTATTAAATTCCTACATGATCTGAGGAGCATGATCATCTATAGTAGGAACAGCACT
AAGACTAATCATCCGWCTAGAATTAAGCCAACCCGGAAGATTAATTGGAGACGACCAAAC
YTATAATGTGATYGTTACAGCACATGCATTCATCATAATCTTCTTYATAGTAATACCYAT
YATAATTGGAGGATTTGGAAAYTGATTAGTTCCATTAATACTAGGAGCACCAGATATAGC
ATTTCCACGAATAAATAATTTAAGATTCTGACTACTACCCCCCTCAATCATACTACTCCT
ATCTTCTGCWTTAGTAGAAAATGGAGCAGGAACAGGTTGAACCGTTTATCCTCCTCTAGC
AAGAAACATTACACATGCTGGYCCCTCCGTTGACATAACCATCTTCTCCCTTCACCTAGC
AGGAGCATCTTCAATCCTAGGTGCAATCAACTTCATCACTACCATCATTAACATACGTTC
CAGAGGAATAGTAATAGAACGAATACCATTATTTGTATGATCAGTAAAAATTACAGCAAT
CCTCTTATTATTATCATTACCCGTTCTAGCWGGAGCCATTACAATACTATTAACAGATCG
AAACTTCAACACAAGATTTTTTGATCCTGCAGGAGGAGGAGACCCAATCTTATACCAGCA
TCTCTTCTGATTTTT
>Austria-8
ACATGGTCTTATGTTTTATTATTTAAGATCTGGCCTGCTCGATGCTTATGTTAATGGCCG
CGGTATATTGACCGTGCGAAGGTAGCATAATAATTAGGCTATTAATTGTAGTCTTGTATG
AAAGGTTGGACATAGGAGATTCTTTCTTATGTGTATTGTTGAATTTAAATAATTAGTAAG
AATGCTAATGTGAGTTAAAGGGACGAGAAGACCCTATTGAGTTTTATAT-TTAAGT--TT
TTGGTTTGTTTGATTTTTTATATGATGATTAATATTTGGTTGGGGBGACTATTTTAATTA
AACATT----ATATTTTATTTGTATTAATTTTTGATCCATTATTAGTGATTAATAGAATA
AATTACCATAGGGATAACAGCATAATTTATTTGGAGAGTTCTTATTGATAAATAA-GTTT
GTGACCTCGATGTTGGATTAGGGTTCCTATTGGGTGTAGGTGCTCAATAAGGTAGACTGT
TCGTCTATTAAATTCCTACATGANNNNNGGAGCATGATCATCTATAGTAGGAACAGCACT
AAGACTAATCATCCGWCTAGAATTAAGCCAACCCGGAAGATTAATTGGAGACGACCAAAC
TTATAATGTGATCGTTACAGCACATGCATTCATCATAATCTTCTTTATAGTAATACCTAT
YATAATTGGAGGATTTGGAAATTGATTAGTTCCATTAATACTAGGAGCACCAGATATAGC
ATTTCCACGWATAAATAATTTAAGATTCTGACTACTACCCCCCTCAATCATACTACTCCT
ATCTTCTGCTTTAGTAGAAAATGGAGCAGGAACAGGTTGAACCGTTTATCCTCCTCTAGC
AAGAAACATTACACATGCTGGTCCCTCYGTTGAYATAACCATCTTCTCCCTTCACCTAGC
AGGAGCATCTTCAATCCTAGGTGCAATCAACTTCATCACTACCATCATTAACATACGTTC
CAGAGGAATAGTAATAGAACGAATACCATTATTTGTATGATCAGTAAAAATTACAGCAAT
CCTCTTATTATTATCATTACCCGTTCTAGCTGGAGCCATTACAATACTATTAACAGATCG
AAACTTCAACACAAGATTTTTTGATCCTGCAGGAGGAGGAGACCCAATCTTATACCAGCA
TCTCTTCTGATTTTT
>Austria-9
ACATGGTTTTATGTTTTATTATTTAAGATTTGGCCTGCTCGATGCTTATGTTAATGGCCG
CGGTATATTGACCGTGCGAAGGTAGCATAATAATTAGGCTATTAATTGTAGTCTTGTATG
AAAGGTTGGACATAGGARATTCTTTCTTATGTGTATTGTTGAATTTAAATAATTAGTAAG
AATGCTAATGTGAGTTAAAGGGACGAGAAGACCCTATTGAGTTTTATAT-TTAAGT--TT
TTGGTTTGTTTGATTTTTTATATGATGATTAATATTTGGTTGGGGBGACTATTTTAATTA
AACATT----ATATTTTATTTGTATTAATTTTTGATCCATTATTAGTGATTAATAGAATA
AATTACCATAGGGATAACAGCATAATTTATTTGGAGAGTTCTTATTGATAAATAA-GTTT
GTGACCTCGATGTTGGATTAGGGTTCCTATTGGGTGTAGGTGCTCAATAAGGTAGACTGT
TCGTCTATTAAATTCCTACANNNNNNNNGGAGCATGATCATCTATAGTAGGAACAGCACT
AAGACTAATCATCCGWCTAGAATTAAGCCAACCCGGAAGATTAATTGGAGACGACCAAAC
TTATAATGTGATCGTTACAGCACATGCATTCATCATAATCTTCTTYATAGTAATACCYAT
YATAATTGGAGGATTTGGAAATTGATTAGTTCCATTAATACTAGGAGCACCAGATATAGC
ATTTCCACGAATAAATAATTTAAGATTCTGACTACTACCCCCCTCAATCATACTACTCCT
ATCTTCTGCTTTAGTAGAAAATGGAGCAGGAACAGGTTGAACCGTTTATCCTCCTCTAGC
AAGAAACATTACACATGCTGGTCCCTCTGTTGAYATAACCATCTTCTCCCTTCACCTAGC
AGGAGCATCTTCAATCCTAGGTGCAATCAACTTCATCACTACCATCATTAACATACGTTC
CAGAGGAATAGTAATAGAACGAATACCATTATTTGTATGATCAGTAAAAATTACAGCAAT
CCTCTTATTATTATCATTACCCGTTCTAGCWGGAGCCATTACAATACTATTAACAGATCG
AAACTTCAACACAAGATTTTTTGATCCTGCAGGAGGAGGAGACCCAATCTTATACCAGCA
TCTCTTCTGATTTTT
>Austria-10
ACATGGTTTTATGTTTTATTATTTAAGATTTGGCCTGCTCGATGCTTATGTTAATGGCCG
CGGTATATTGACCGTGCGAAGGTAGCATAATAATTAGGCTATTAATTGTAGTCTTGTATG
AAAGGTTGGACATAGGAGATTCTTTCTTATGTGTATTGTTGAATTTAAATAATTAGTAAG
AATGCTAATGTGAGTTAAAGGGACGAGAAGACCCTATTGAGTTTTATAT-TTAAGT--TT
TTGGTTTGTTTGATTTTTTATATGATGATTAATATTTGGTTGGGGBGACTATTTTAATTA
AACATT----ATATTTTATTTGTATTAATTTTTGATCCATTATTAGTGATTAATAGAATA
AATTACCATAGGGATAACAGCATAATTTATTTGGAGAGTTCTTATTGATAAATAA-GTTT
GTGACCTCGATGTTGGATTAGGGTTCCTATTGGGTGTAGGTGCTCAATAAGGTAGACTGT
TCGTCTATTAAATTCCTACATNNNNNNNGGAGCATGATCATCTATAGTAGGAACAGCAYT
AAGACTAATYATCCGWCTAGAAYTAAGCCAACCCGGAAGATTAATTGGAGAYGACCAAAC
YTATAATGTRATYGTTACAGCACATGCATTCATCATAATCTTCTTCATAGTAATACCCAT
YATAATTGGAGGATTTGGAAAYTGATTAGTYCCATTAATACTAGGAGCACCAGATATAGC
ATTTCCACGAATAAATAATTTAAGATTCTGACTACTACCCCCCTCAATCATACTACTCCT
ATCYTCTGCATTAGTAGAAAATGGAGCAGGAACAGGTTGAACCGTTTATCCTCCTTTAGC
AAGAAACATTACACATGCTGGCCCCTCCGTTGACATAACCATCTTCTCCCTTCACCTAGC
AGGAGCATCTTCAATCCTAGGYGCAATCAACTTCATCACTACCATCATTAAYATACGTTC
CAGAGGAATAGTAATAGAACGAATACCATTATTTGTATGATCAGTAAAAATTACAGCAAT
CCTCTTATTATTATCATTACCCGTTCTAGCTGGAGCCATTACAATACTATTAACAGATCG
AAACTTCAACACAAGATTTTTTGATCCTGCAGGAGGAGGAGACCCAATCTTATACCAGCA
TCTCTTCTGATTTTT
